# Supplementary material for: Refining the genetic structure and relationships of European cattle breeds through meta-analysis of worldwide genomic SNP data, focusing on Italian cattle
Source: Sci Rep. 2020 Sep 3;10:14522. doi: 10.1038/s41598-020-71375-2 (PMC7471305; doi:10.1038/s41598-020-71375-2)
Supplement: Supplementary file 1 — Supplementary Table S1. [file 41598_2020_71375_MOESM1_ESM.xls]

## Sheet: Foglio1
Refining the genetic structure and relationships of European cattle breeds through meta-analysis of worldwide genomic SNP data, focusing on Italian cattle Salvatore Mastrangelo1, Marco Tolone1, Slim Ben Jemaa2, Gianluca Sottile3, Rosalia Di Gerlando1, Oscar Cortés4, Gabriele Senczuk5, Baldassare Portolano1, Fabio Pilla5 and Elena Ciani6 1Dipartimento Scienze Agrarie, Alimentari e Forestali, Unive…
Breed	Breed Code	No. Samples	Sub Species	Continent	Geographic Origin	Data Source
Bali	BALI	20	Bos javanicus	Asia	Bali, Indonesia	Decker et al., 2014
Zebu Fulani	ZFU	20	Bos t. indicus	Africa	Benin	Decker et al., 2014
Zebu Bororo	ZBO	20	Bos t. indicus	Africa	Chad	Decker et al., 2014
Zebu from Madagascar	ZMA	20	Bos t. indicus	Africa	Madagascar	Decker et al., 2014
Nelore	NEL	20	Bos t. indicus	Americas	Brazil	Decker et al., 2014
Brahman	BR	20	Bos t. indicus	Americas	Gulf Coast, United States	Decker et al., 2014
Ongole Grade	ONG	20	Bos t. indicus	Asia	Andhra Pradesh, India	Decker et al., 2014
Cholistani	CHO	11	Bos t. indicus	Asia	Cholistan Desert, Punjab, Pakistan	Decker et al., 2014
Gir	GIR	20	Bos t. indicus	Asia	Gujerat, India	Decker et al., 2014
Guzerat	GUZ	3	Bos t. indicus	Asia	Guzarat, India	Decker et al., 2014
Hainan	HN	4	Bos t. indicus	Asia	Hainan Province, China	Decker et al., 2014
Hariana	HAR	10	Bos t. indicus	Asia	Haryana plains, India	Decker et al., 2014
Brebes	BRE	9	Bos t. indicus	Asia	Indonesia	Decker et al., 2014
Pesisir	PES	6	Bos t. indicus	Asia	Indonesia	Decker et al., 2014
Bhagnari	BAG	10	Bos t. indicus	Asia	Kaochi, Kalat, and Baluchistan, Pakistan	Decker et al., 2014
Achai	ACH	12	Bos t. indicus	Asia	Khyber Pakhtun Khwa, Pakistan	Decker et al., 2014
Gabrali	GBI	10	Bos t. indicus	Asia	Khyber Pakhtun Khwa, Pakistan	Decker et al., 2014
Madura	MAD	7	Bos t. indicus	Asia	Madura Island, Indonesia	Decker et al., 2014
Kankraj	KAN	10	Bos t. indicus	Asia	North Gujerat, India	Decker et al., 2014
Lohani	LOH	10	Bos t. indicus	Asia	Northwest Pakistan	Decker et al., 2014
Dajal	DAJ	10	Bos t. indicus	Asia	Punjab, Pakistan	Decker et al., 2014
Dhanni	DHA	12	Bos t. indicus	Asia	Punjab, Pakistan	Decker et al., 2014
Hissar	HIS	10	Bos t. indicus	Asia	Punjab, Pakistan	Decker et al., 2014
Rojhan	ROJ	10	Bos t. indicus	Asia	Punjab, Pakistan	Decker et al., 2014
Sahiwal	SAHW	17	Bos t. indicus	Asia	Punjab, Pakistan	Decker et al., 2014
Red Sindhi	RSIN	10	Bos t. indicus	Asia	Sindh, Pakistan	Decker et al., 2014
Tharparkar	THA	12	Bos t. indicus	Asia	Southeast Sindh, Pakistan	Decker et al., 2014
Aceh	ACE	12	Bos t. indicus	Asia	Sumatra, Indonesia	Decker et al., 2014
Guelmoise	GUEL	24	Bos t. taurus	Africa	Algeria	Ben Jemaa et al., 2018
Lagune	LAG	20	Bos t. taurus	Africa	Benin	Decker et al., 2014
Baoule	BAO	20	Bos t. taurus	Africa	Burkina Faso	Decker et al., 2014
Kuri	KUR	20	Bos t. taurus	Africa	Chad	Decker et al., 2014
N'Dama	NDAM	20	Bos t. taurus	Africa	Ivory Coast, Africa_Burkina Faso	Decker et al., 2014
Oulmès Zaer	OUL	19	Bos t. taurus	Africa	Morocco	Decker et al., 2014
Somba	SOM	20	Bos t. taurus	Africa	Togo	Decker et al., 2014
Romosinuano	ROMO	8	Bos t. taurus	Americas	Columbia	Decker et al., 2014
Florida Cracker	CRK	9	Bos t. taurus	Americas	Florida, United States	Decker et al., 2014
Corriente	CORR	5	Bos t. taurus	Americas	Sonora, Mexico	Decker et al., 2014
Texas Longhorn	TXLH	20	Bos t. taurus	Americas	Texas, United States	Decker et al., 2014
Red Angus	ANR	19	Bos t. taurus	Americas	United States	Decker et al., 2014
Brown Swiss	BSW	19	Bos t. taurus	Americas	United States	Decker et al., 2014
Senepol	SENP	19	Bos t. taurus	Americas	United States Virgin Islands	Decker et al., 2014
Wagyu	WAGY	12	Bos t. taurus	Asia	Japan	Decker et al., 2014
Hanwoo	HANW	8	Bos t. taurus	Asia	Korea	Decker et al., 2014
Mongolian	MG	5	Bos t. taurus	Asia	Mongolia	Decker et al., 2014
Murray Grey	MUGR	4	Bos t. taurus	Australia	Australia	Decker et al., 2014
Yakut	YKT	25	Bos t. taurus	Eurasian	Arctic Circlle, Republic of Sakha	Yurchenko et al., 2017
Gorbatov_Red	GVR	11	Bos t. taurus	Eurasian	Gorbatov, Russia	Yurchenko et al., 2017
Ala-Tau	ALA	14	Bos t. taurus	Eurasian	Kazakhstan	Yurchenko et al., 2017
Kazakh_Whiteheaded	KAW	20	Bos t. taurus	Eurasian	Kazakhstan and Russia	Yurchenko et al., 2017
Kholmogory	KHO	20	Bos t. taurus	Eurasian	Kholmogory	Yurchenko et al., 2017
Istoben	IST	5	Bos t. taurus	Eurasian	Kirov	Yurchenko et al., 2017
Kalmyk	KAL	23	Bos t. taurus	Eurasian	Mongolia and northwestern China	Yurchenko et al., 2017
Black_Pied	BLP	24	Bos t. taurus	Eurasian	Russia	Yurchenko et al., 2017
Buryat	BURY	24	Bos t. taurus	Eurasian	Russia	Yurchenko et al., 2017
Kostroma	KOS	18	Bos t. taurus	Eurasian	Russia	Yurchenko et al., 2017
Russian_Hereford	RUHE	9	Bos t. taurus	Eurasian	Russia	Yurchenko et al., 2017
Tagil	TAG	19	Bos t. taurus	Eurasian	Russia	Yurchenko et al., 2017
Yaroslavl	YAR	19	Bos t. taurus	Eurasian	Russia	Yurchenko et al., 2017
Ukrainian_Grey	UKG	20	Bos t. taurus	Eurasian	Ukraine	Yurchenko et al., 2017
Ukrainian_Whiteheaded	UKW	7	Bos t. taurus	Eurasian	Ukraine	Yurchenko et al., 2017
Yurino	YUR	3	Bos t. taurus	Eurasian	Ukraine	Yurchenko et al., 2017
Bestuzhev	BST	19	Bos t. taurus	Eurasian	Uzbekistan	Yurchenko et al., 2017
Tirolean_Grey_cattle	TGV	20	Bos t. taurus	Europe	Austria	Ramljak et al., 2018
Dibra_cattle_Busa	DBB	25	Bos t. taurus	Europe	Balkans_Albania	Ramljak et al., 2018
Middle_Albanian_Busa	IMB	20	Bos t. taurus	Europe	Balkans_Albania	Ramljak et al., 2018
Lekbibaj_cattle_Busa	LKB	27	Bos t. taurus	Europe	Balkans_Albania	Ramljak et al., 2018
Prespa_cattle_Busa	PRE	20	Bos t. taurus	Europe	Balkans_Albania	Ramljak et al., 2018
Skodra_cattle_Busa	SKB	14	Bos t. taurus	Europe	Balkans_Albania	Ramljak et al., 2018
Rhodope_Shorton_Busa	RHS	24	Bos t. taurus	Europe	Balkans_Bulgaria	Ramljak et al., 2018
Croatian_Busa	HRB	28	Bos t. taurus	Europe	Balkans_Croatia	Ramljak et al., 2018
Istrian_cattle_Boskarin	HRI	20	Bos t. taurus	Europe	Balkans_Croatia	Upadhyay et al., 2017_ Ramljak et al., 2018
Croatian_Podolian_cattle	HRP	24	Bos t. taurus	Europe	Balkans_Croatia	Ramljak et al., 2018
B&H_Busa	BHB	18	Bos t. taurus	Europe	Balkans_Herzegovina	Ramljak et al., 2018
Dukagjini_Busha_cattle	DGB	21	Bos t. taurus	Europe	Balkans_Kosovo	Ramljak et al., 2018
Red_Metohian_Busa	RMB	26	Bos t. taurus	Europe	Balkans_Kosovo	Ramljak et al., 2018
Sharri_Busa	SHB	21	Bos t. taurus	Europe	Balkans_Kosovo	Ramljak et al., 2018
Macedonia_Busa	MKB	24	Bos t. taurus	Europe	Balkans_Macedonia	Ramljak et al., 2018
Montenegro_Busa	MNB	20	Bos t. taurus	Europe	Balkans_Montenegro	Ramljak et al., 2018
Romenian Grey	RMNG	4	Bos t. taurus	Europe	Balkans_Romania	Upadhyay et al., 2017
Serbian_Busa	SRB	20	Bos t. taurus	Europe	Balkans_Serbia	Ramljak et al., 2018
Anatolian Black	AB	8	Bos t. taurus	Europe	Balkans_Turkey	Decker et al., 2014
Anatolian_cattle	ABB	20	Bos t. taurus	Europe	Balkans_Turkey	Ramljak et al., 2018
Anatolian Southern Yellow	ASY	8	Bos t. taurus	Europe	Balkans_Turkey	Decker et al., 2014
East Anatolian Red	EAR	8	Bos t. taurus	Europe	Balkans_Turkey	Decker et al., 2014
South Anatolian Red	SANR	8	Bos t. taurus	Europe	Balkans_Turkey	Decker et al., 2014
Turkish Grey	TG	8	Bos t. taurus	Europe	Balkans_Turkey	Decker et al., 2014
Zavot	ZVT	6	Bos t. taurus	Europe	Balkans_Turkey	Decker et al., 2014
Blanc_Bleu_Belge	BBB	20	Bos t. taurus	Europe	Belgium	Decker et al., 2014_Ramljak et al., 2018
Flemish Red	FLR	27	Bos t. taurus	Europe	Belgium	François et al., 2017
Corsa	CORS	20	Bos t. taurus	Europe	Corsica	Flori et al., 2019
Deutsche_Angus	DAN	20	Bos t. taurus	Europe	England	Ramljak et al., 2018
Devon	DEV	4	Bos t. taurus	Europe	England	Decker et al., 2014
Longhorn	LH	3	Bos t. taurus	Europe	England	Decker et al., 2014
Lincoln Red	LINC	8	Bos t. taurus	Europe	England	Decker et al., 2014
Milking Shorthorn	MSH	9	Bos t. taurus	Europe	England	Decker et al., 2014
Red Poll	REDP	5	Bos t. taurus	Europe	England	Decker et al., 2014
South Devon	SDEV	3	Bos t. taurus	Europe	England	Decker et al., 2014
Beef Shorthorn	SH	17	Bos t. taurus	Europe	England	Decker et al., 2014
Sussex	SUSS	4	Bos t. taurus	Europe	England	Decker et al., 2014
Holstein	HOLST	20	Bos t. taurus	Europe	Europe	François et al., 2017_Ramljak et al., 2018
Red Holstein	RHF	20	Bos t. taurus	Europe	Europe	François et al., 2017_Ramljak et al., 2018
Abondance	ABO	20	Bos t. taurus	Europe	France	Decker et al., 2014
Aubrac	AUB	20	Bos t. taurus	Europe	France	Decker et al., 2014
Blonde d'Aquitaine	BAQ	30	Bos t. taurus	Europe	France	Decker et al., 2014_Ramljak et al., 2018
Bretonne Black Pied	BPN	18	Bos t. taurus	Europe	France	Decker et al., 2014
Charolais	CHAR	20	Bos t. taurus	Europe	France	Decker et al., 2014_Ramljak et al., 2018
Gascon	GAS	20	Bos t. taurus	Europe	France	Decker et al., 2014
Limousin	LIM	20	Bos t. taurus	Europe	France	Decker et al., 2014_Ramljak et al., 2018
Maine-Anjou_Rouge de Pres	MAAN	15	Bos t. taurus	Europe	France	Decker et al., 2014_ François et al., 2017
Maraichine (Parthenaise)	MARA	19	Bos t. taurus	Europe	France	Decker et al., 2014
Montbeliard	MONT	20	Bos t. taurus	Europe	France	Decker et al., 2014
Normande	NORM	20	Bos t. taurus	Europe	France	Decker et al., 2014
French Red Pied Lowland	PRP	20	Bos t. taurus	Europe	France	Decker et al., 2014
Pie Rouge de Plaines	RPLAIN	20	Bos t. taurus	Europe	France	François et al., 2017
Salers	SAL	20	Bos t. taurus	Europe	France	Decker et al., 2014
Tarine	TAR	18	Bos t. taurus	Europe	France	Decker et al., 2014
Tarentaise	TARE	20	Bos t. taurus	Europe	France	Decker et al., 2014_Ramljak et al., 2018
Vosgienne	VOS	20	Bos t. taurus	Europe	France	Decker et al., 2014
Fleckvieh	DFV	20	Bos t. taurus	Europe	Germany	Ramljak et al., 2018
Gelbvieh	GEL	20	Bos t. taurus	Europe	Germany	Decker et al., 2014_ Ramljak et al., 2018
Marnau_Werdenfelser	MWF	20	Bos t. taurus	Europe	Germany	Ramljak et al., 2018
Guernsey	GNS	20	Bos t. taurus	Europe	Guernsey Island	Decker et al., 2014
Dexter	DEX	4	Bos t. taurus	Europe	Ireland	Decker et al., 2014
Kerry	KERR	3	Bos t. taurus	Europe	Ireland	Decker et al., 2014
Agerolese	AGER	22	Bos t. taurus	Europe	Italy	Mastrangelo et al., 2018
Barà Pustertaler	BARPUR	24	Bos t. taurus	Europe	Italy	Mastrangelo et al., 2018
Burlina	BUR	24	Bos t. taurus	Europe	Italy	Mastrangelo et al., 2018
Cabannina	CABA	22	Bos t. taurus	Europe	Italy	Mastrangelo et al., 2018
Calvana	CALV	24	Bos t. taurus	Europe	Italy	Mastrangelo et al., 2018
Chianina	CHIAN	24	Bos t. taurus	Europe	Italy	Mastrangelo et al., 2018
Cinisara	CINI	30	Bos t. taurus	Europe	Italy	Mastrangelo et al., 2018
Garfagnina	GARF	23	Bos t. taurus	Europe	Italy	Mastrangelo et al., 2018
Grey_Italian_Tirolean	GRIALP	20	Bos t. taurus	Europe	Italy	Ramljak et al., 2018
Italian Brown	ITBROWN	20	Bos t. taurus	Europe	Italy	Mastrangelo et al., 2018
Italian Holstein	ITHOLST	20	Bos t. taurus	Europe	Italy	Mastrangelo et al., 2018
Italian Simmental	ITSIMM	20	Bos t. taurus	Europe	Italy	Mastrangelo et al., 2018
Marchigiana	MARCH	22	Bos t. taurus	Europe	Italy	Mastrangelo et al., 2018
Modenese	MDN	23	Bos t. taurus	Europe	Italy	Mastrangelo et al., 2018
Modicana	MOD	29	Bos t. taurus	Europe	Italy	Mastrangelo et al., 2018
Mucca Pisana	MPIS	23	Bos t. taurus	Europe	Italy	Mastrangelo et al., 2018
Maremmana	MRM	24	Bos t. taurus	Europe	Italy	Mastrangelo et al., 2018
Piedmontese	PMT	21	Bos t. taurus	Europe	Italy	Decker et al., 2014
Podolica	POD	24	Bos t. taurus	Europe	Italy	Mastrangelo et al., 2018
Pontremolese	PONTR	24	Bos t. taurus	Europe	Italy	Mastrangelo et al., 2018
Pezzata Rossa d’Oropa	PROropa	24	Bos t. taurus	Europe	Italy	Mastrangelo et al., 2018
Pustertaler	PUST	24	Bos t. taurus	Europe	Italy	Mastrangelo et al., 2018
Reggiana	REGG	25	Bos t. taurus	Europe	Italy	Mastrangelo et al., 2018
Rendena	REND	24	Bos t. taurus	Europe	Italy	Mastrangelo et al., 2018
Romagnola	RMG	21	Bos t. taurus	Europe	Italy	Decker et al., 2014
Rossa Siciliana	ROSSIC	24	Bos t. taurus	Europe	Italy	Mastrangelo et al., 2018
Sardo-Bruna	SABR	10	Bos t. taurus	Europe	Italy	Mastrangelo et al., 2018
Sardo-Modicana	SAM	28	Bos t. taurus	Europe	Italy	Mastrangelo et al., 2018
Sarda	SAR	30	Bos t. taurus	Europe	Italy	Mastrangelo et al., 2018
Varzese-Ottonese	VAROTT	20	Bos t. taurus	Europe	Italy	Mastrangelo et al., 2018
Pinzgauer	PINZ	20	Bos t. taurus	Europe	Italy_Austria	Mastrangelo et al., 2018; Decker et al., 2014; Ramljak et al., 2018
Jersey	JER	20	Bos t. taurus	Europe	Jersey Island_Channel Island	Decker et al., 2014_Ramljak et al., 2018
Lithuanian White Backed	LWB	3	Bos t. taurus	Europe	Lithuania	Decker et al., 2014
Maltese	MALT	4	Bos t. taurus	Europe	Malta	Upadhyay et al., 2017
Deep Red	DERE	20	Bos t. taurus	Europe	Netherlands	François et al., 2017
Lakenvelder	LKV	21	Bos t. taurus	Europe	Netherlands	Decker et al., 2014_Ramljak et al., 2018
Meuse Rhine Issel	MRY	20	Bos t. taurus	Europe	Netherlands	François et al., 2017; Decker et al., 2014
Norwegian Red	NRC	20	Bos t. taurus	Europe	Norway	Decker et al., 2014_Ramljak et al., 2018
Barrosa	BAR	14	Bos t. taurus	Europe	Portugal	Ramljak et al., 2018
Maronesa	MAR	14	Bos t. taurus	Europe	Portugal	Ramljak et al., 2018
Morucha	MOR	5	Bos t. taurus	Europe	Salamanca	Decker et al., 2014
Angus	AN	20	Bos t. taurus	Europe	Scotland	Decker et al., 2014
Belted Galloway	BGAL	4	Bos t. taurus	Europe	Scotland	Decker et al., 2014
Galloway	GLW	20	Bos t. taurus	Europe	Scotland	Decker et al., 2014_Ramljak et al., 2018
Finnish Ayrshire	AYR	18	Bos t. taurus	Europe	Scotland/Finland	Decker et al., 2014
Highland_cattle	HGL	19	Bos t. taurus	Europe	Scottland	Decker et al., 2014_Ramljak et al., 2018
Cika	SIC	26	Bos t. taurus	Europe	Slovenia	Ramljak et al., 2018
Berrenda en Colorado	BC	5	Bos t. taurus	Europe	Spain	Decker et al., 2014
Berrenda en Negro	BN	5	Bos t. taurus	Europe	Spain	Decker et al., 2014
Cardena Andaluza	CAR	5	Bos t. taurus	Europe	Spain	Decker et al., 2014
Menorquina	MEN	3	Bos t. taurus	Europe	Spain	Decker et al., 2014
Mostrenca	MOST	5	Bos t. taurus	Europe	Spain	Decker et al., 2014
Negra Andaluza	NGA	5	Bos t. taurus	Europe	Spain	Decker et al., 2014
Pirenaica	PIR	5	Bos t. taurus	Europe	Spain	Decker et al., 2014
Terrana	TER	5	Bos t. taurus	Europe	Spain	Decker et al., 2014
Asturiana	ASTU	5	Bos t. taurus	Europe	Spain	This study
Avileña	AVIL	6	Bos t. taurus	Europe	Spain	This study
Marismeña	MARES	30	Bos t. taurus	Europe	Spain	Flori et al., 2019
Pasiega	PASIEG	5	Bos t. taurus	Europe	Spain	This study
Retinta	RET	10	Bos t. taurus	Europe	Spain	Decker et al., 2014
Toro de Lidia	TL	19	Bos t. taurus	Europe	Spain	Decker et al., 2014
Tudanca	TUD	6	Bos t. taurus	Europe	Spain	This study
Braunvieh	BRHV	20	Bos t. taurus	Europe	Switzerland	Decker et al., 2014_ Ramljak et al., 2018
Original_Braunvieh	OBV	20	Bos t. taurus	Europe	Switzerland	Ramljak et al., 2018
Simmental	SIM	20	Bos t. taurus	Europe	Switzerland	Decker et al., 2014
Simmentaler	SMR	4	Bos t. taurus	Europe	Switzerland	Decker et al., 2014
White Park	WHPK	5	Bos t. taurus	Europe	Wales	Decker et al., 2014
Hereford	HFD	20	Bos t. taurus	Europe	Wales_England	Decker et al., 2014_Ramljak et al., 2018
Borgou	BORG	20	Hybrid	Africa	Benin	Decker et al., 2014
Tuli	TULI	4	Hybrid	Africa	Botswana	Decker et al., 2014
Sheko	SHK	17	Hybrid	Africa	Ethiopia	Decker et al., 2014
East African Shorthorn Zebu	ZEB	20	Hybrid	Africa	Kenya	Decker et al., 2014
Ankole-Watusi	ANKW	5	Hybrid	Africa	Ruanda	Decker et al., 2014
Africander	AFR	4	Hybrid	Africa	South Africa	Decker et al., 2014
Boran	BOR	20	Hybrid	Africa	southern Ethiopia	Decker et al., 2014
Canchim	CANC	20	Hybrid	Americas	Brazil	Decker et al., 2014
Beefmaster	BEFM	20	Hybrid	Americas	Texas, United States	Decker et al., 2014
Santa Gertrudis	SGT	20	Hybrid	Americas	Texas, United States	Decker et al., 2014
Luxi	LX	5	Hybrid	Asia	China	Decker et al., 2014
Qinchuan	QC	4	Hybrid	Asia	China	Decker et al., 2014
		3283
