# Supplementary material for: Refining the genetic structure and relationships of European cattle breeds through meta-analysis of worldwide genomic SNP data, focusing on Italian cattle
Source: Sci Rep. 2020 Sep 3;10:14522. doi: 10.1038/s41598-020-71375-2 (PMC7471305; doi:10.1038/s41598-020-71375-2)
Supplement: Supplementary file 2 — Supplementary Table S2. [file 41598_2020_71375_MOESM2_ESM.xls]

## Sheet: Foglio1
Refining the genetic structure and relationships of European cattle breeds through meta-analysis of worldwide genomic SNP data, focusing on Italian cattle Salvatore Mastrangelo1, Marco Tolone1, Slim Ben Jemaa2, Gianluca Sottile3, Rosalia Di Gerlando1, Oscar Cortés4, Gabriele Senczuk5, Baldassare Portolano1, Fabio Pilla5 and Elena Ciani6 1Dipartimento Scienze Agrarie, Alimentari e Forestali, Unive…
Breed A	B, C	f3 statistics	SE	Z-score
AB	AGER,ACE	-0.0195883	0.000672273	-29.1374
AB	AGER,ACH	-0.0171486	0.000603734	-28.4042
AB	AGER,ANKW	-0.00396253	0.000682142	-5.80895
AB	AGER,BAG	-0.018181	0.000821902	-22.1207
AB	AGER,BALI	-0.0161258	0.000750326	-21.4918
AB	AGER,BOR	-0.00382371	0.000432053	-8.85009
AB	AGER,BORG	-0.011071	0.000590693	-18.7424
AB	AGER,BR	-0.0161385	0.000651628	-24.7664
AB	AGER,BRE	-0.0181117	0.000661956	-27.3609
AB	AGER,CHO	-0.0196703	0.000670001	-29.3585
AB	AGER,DAJ	-0.019832	0.000650174	-30.5025
AB	AGER,DHA	-0.0197613	0.000683452	-28.914
AB	AGER,GBI	-0.0178791	0.000605431	-29.5311
AB	AGER,GIR	-0.0192975	0.000675347	-28.5742
AB	AGER,GUZ	-0.0186851	0.000765114	-24.4214
AB	AGER,HAR	-0.0202624	0.000686798	-29.5027
AB	AGER,HIS	-0.0196634	0.000636348	-30.9004
AB	AGER,HN	-0.0188703	0.00076471	-24.6764
AB	AGER,KAN	-0.0197508	0.000679304	-29.075
AB	AGER,KUR	-0.00409082	0.000443268	-9.22877
AB	AGER,LOH	-0.0193555	0.000674768	-28.6847
AB	AGER,LX	-0.00713582	0.000532543	-13.3995
AB	AGER,MAD	-0.01745	0.000673504	-25.9094
AB	AGER,NEL	-0.0190356	0.000641848	-29.6575
AB	AGER,ONG	-0.0126301	0.000541171	-23.3385
AB	AGER,PES	-0.0189061	0.000674718	-28.0208
AB	AGER,ROJ	-0.0197444	0.000667154	-29.595
AB	AGER,RSIN	-0.0196157	0.000709145	-27.661
AB	AGER,SAHW	-0.0195405	0.000658461	-29.676
AB	AGER,SHK	-0.00800834	0.00051691	-15.4927
AB	AGER,THA	-0.019172	0.000657431	-29.1621
AB	AGER,ZBO	-0.00995054	0.000470615	-21.1437
AB	AGER,ZEB	-0.0101374	0.000494032	-20.5198
AB	AGER,ZFU	-0.00955236	0.000437529	-21.8325
AB	AGER,ZMA	-0.0123126	0.000627252	-19.6295
AB	AVIL,ACE	-0.0183436	0.000670088	-27.3749
AB	AVIL,ACH	-0.0162008	0.000578326	-28.0132
AB	AVIL,BAG	-0.0174022	0.00073045	-23.8239
AB	AVIL,BALI	-0.0148169	0.000758373	-19.5377
AB	AVIL,BOR	-0.00130822	0.0003894	-3.35958
AB	AVIL,BRE	-0.0170395	0.000625865	-27.2255
AB	AVIL,CHO	-0.0184812	0.000707335	-26.1279
AB	AVIL,DAJ	-0.0185924	0.000660142	-28.1642
AB	AVIL,DHA	-0.0188163	0.000647815	-29.0457
AB	AVIL,GBI	-0.0171536	0.000606138	-28.2999
AB	AVIL,GIR	-0.0183498	0.00065945	-27.8259
AB	AVIL,GUZ	-0.0179537	0.000645996	-27.7923
AB	AVIL,HAR	-0.0190873	0.00066547	-28.6824
AB	AVIL,HIS	-0.0188055	0.000638603	-29.4478
AB	AVIL,HN	-0.0176608	0.000732081	-24.1241
AB	AVIL,KAN	-0.0187125	0.00059154	-31.6335
AB	AVIL,KUR	-0.00146847	0.000411871	-3.56535
AB	AVIL,LOH	-0.0184639	0.000651922	-28.3222
AB	AVIL,LX	-0.00652209	0.000542505	-12.0222
AB	AVIL,MAD	-0.0163188	0.000614315	-26.5642
AB	AVIL,NEL	-0.0182121	0.000663205	-27.4607
AB	AVIL,ONG	-0.0122232	0.000517541	-23.6178
AB	AVIL,PES	-0.0177529	0.000716036	-24.7933
AB	AVIL,ROJ	-0.0185236	0.000631378	-29.3384
AB	AVIL,RSIN	-0.0186459	0.00065623	-28.4137
AB	AVIL,SAHW	-0.0187148	0.000607824	-30.7899
AB	AVIL,SHK	-0.00580084	0.000422772	-13.721
AB	AVIL,THA	-0.0179926	0.000627419	-28.6771
AB	AVIL,ZBO	-0.00805945	0.00045349	-17.7721
AB	AVIL,ZEB	-0.00858586	0.000429808	-19.976
AB	AVIL,ZMA	-0.0108259	0.000595144	-18.1904
AB	AYR,ACE	-0.0192576	0.000680383	-28.304
AB	AYR,ACH	-0.0167912	0.000564572	-29.7414
AB	AYR,AFR	-0.00229595	0.000659163	-3.48313
AB	AYR,ANKW	-0.00422683	0.000711521	-5.94055
AB	AYR,BAG	-0.0176661	0.000775202	-22.7891
AB	AYR,BALI	-0.0154978	0.000668333	-23.1887
AB	AYR,BOR	-0.00481896	0.000473964	-10.1674
AB	AYR,BRE	-0.0175431	0.000645839	-27.1632
AB	AYR,CHO	-0.0191724	0.000638185	-30.042
AB	AYR,DAJ	-0.0194928	0.000621386	-31.3698
AB	AYR,DHA	-0.0196566	0.000637786	-30.8201
AB	AYR,GBI	-0.0176973	0.000576033	-30.7227
AB	AYR,GIR	-0.0191272	0.000612515	-31.2273
AB	AYR,GUZ	-0.01856	0.000681794	-27.2223
AB	AYR,HAR	-0.019967	0.000642436	-31.0801
AB	AYR,HIS	-0.0195133	0.00064925	-30.0552
AB	AYR,HN	-0.0185554	0.000785575	-23.6201
AB	AYR,KAN	-0.0193799	0.000613908	-31.5681
AB	AYR,KUR	-0.00488733	0.000423807	-11.532
AB	AYR,LOH	-0.0192308	0.000652281	-29.4823
AB	AYR,LX	-0.00695875	0.000534441	-13.0206
AB	AYR,MAD	-0.0171911	0.000693781	-24.7788
AB	AYR,NEL	-0.0187786	0.000606196	-30.9779
AB	AYR,ONG	-0.0124243	0.000489605	-25.3763
AB	AYR,PES	-0.0189879	0.000667591	-28.4424
AB	AYR,ROJ	-0.0195018	0.000617557	-31.5789
AB	AYR,RSIN	-0.019406	0.000658079	-29.4889
AB	AYR,SHK	-0.00859953	0.000480671	-17.8907
AB	AYR,THA	-0.0188998	0.00059536	-31.7452
AB	AYR,ZBO	-0.0104497	0.000504274	-20.7224
AB	AYR,ZEB	-0.0102654	0.00046422	-22.1132
AB	AYR,ZMA	-0.0126918	0.000584598	-21.7103
AB	BC,ACE	-0.018192	0.000648156	-28.0673
AB	BC,ACH	-0.0160744	0.000578544	-27.7842
AB	BC,BAG	-0.0169729	0.00078535	-21.6119
AB	BC,BALI	-0.0153688	0.000692414	-22.196
AB	BC,BORG	-0.00931251	0.000541382	-17.2014
AB	BC,BR	-0.0149616	0.000644383	-23.2185
AB	BC,BRE	-0.0169093	0.000666785	-25.3594
AB	BC,CHO	-0.0183374	0.000672449	-27.2695
AB	BC,DAJ	-0.018559	0.000646401	-28.7114
AB	BC,DHA	-0.0186902	0.00063359	-29.4988
AB	BC,GBI	-0.01677	0.000591766	-28.3389
AB	BC,GIR	-0.018039	0.00066099	-27.2909
AB	BC,GUZ	-0.0170427	0.000668731	-25.4851
AB	BC,HAR	-0.0186273	0.000677616	-27.4895
AB	BC,HIS	-0.0186272	0.000621352	-29.9786
AB	BC,HN	-0.018128	0.00076134	-23.8107
AB	BC,KAN	-0.0184668	0.000655655	-28.1654
AB	BC,LOH	-0.0182429	0.000640869	-28.466
AB	BC,LX	-0.00670788	0.000543832	-12.3345
AB	BC,MAD	-0.0163276	0.000668135	-24.4376
AB	BC,NEL	-0.0177533	0.000677134	-26.2183
AB	BC,ONG	-0.0120133	0.000525923	-22.8424
AB	BC,PES	-0.017558	0.000633091	-27.7338
AB	BC,ROJ	-0.0185301	0.000613322	-30.2127
AB	BC,RSIN	-0.0185094	0.000646348	-28.6369
AB	BC,SAHW	-0.0183959	0.000647046	-28.4306
AB	BC,SHK	-0.0055517	0.000489607	-11.3391
AB	BC,THA	-0.0180063	0.000632458	-28.4704
AB	BC,ZBO	-0.00753702	0.000455103	-16.5611
AB	BC,ZEB	-0.00828819	0.000514874	-16.0975
AB	BC,ZFU	-0.00712109	0.00040864	-17.4263
AB	BC,ZMA	-0.0105655	0.000532168	-19.8536
AB	BN,ACE	-0.0189073	0.000669133	-28.2564
AB	BN,ACH	-0.0164744	0.000555136	-29.6764
AB	BN,ANKW	-0.00257597	0.000706255	-3.64736
AB	BN,BAG	-0.0175286	0.000747961	-23.4352
AB	BN,BALI	-0.015182	0.000603606	-25.1521
AB	BN,BOR	-0.00189171	0.00041017	-4.61201
AB	BN,BORG	-0.00999357	0.000537289	-18.6
AB	BN,BR	-0.0155736	0.000610039	-25.5288
AB	BN,BRE	-0.017245	0.000636107	-27.1103
AB	BN,CHO	-0.0191498	0.000664199	-28.8315
AB	BN,DAJ	-0.0191661	0.00062833	-30.5032
AB	BN,DHA	-0.0191759	0.000653183	-29.3576
AB	BN,GBI	-0.0173435	0.000575953	-30.1126
AB	BN,GIR	-0.0187852	0.000623324	-30.1371
AB	BN,GUZ	-0.0181205	0.000653396	-27.7328
AB	BN,HAR	-0.0193284	0.00064063	-30.1709
AB	BN,HIS	-0.0191557	0.000606566	-31.5805
AB	BN,HN	-0.0181138	0.0007335	-24.695
AB	BN,KAN	-0.0189843	0.000649884	-29.2118
AB	BN,KUR	-0.00213421	0.000482184	-4.42612
AB	BN,LOH	-0.0188089	0.000651344	-28.8771
AB	BN,LX	-0.0071111	0.000543078	-13.0941
AB	BN,MAD	-0.0167682	0.000646072	-25.9541
AB	BN,NEL	-0.0184505	0.000642935	-28.6974
AB	BN,ONG	-0.0123401	0.00052677	-23.4259
AB	BN,PES	-0.018269	0.00064942	-28.1313
AB	BN,ROJ	-0.0192448	0.000614503	-31.3177
AB	BN,RSIN	-0.0189752	0.00064482	-29.4271
AB	BN,SAHW	-0.019077	0.000643885	-29.628
AB	BN,SHK	-0.00651072	0.0004941	-13.1769
AB	BN,THA	-0.0186256	0.000626379	-29.7354
AB	BN,ZBO	-0.00855953	0.000466494	-18.3486
AB	BN,ZEB	-0.00893643	0.000521342	-17.1412
AB	BN,ZFU	-0.00802069	0.000475505	-16.8677
AB	BN,ZMA	-0.0111329	0.000626861	-17.7598
AB	BOR,ABO	-0.00346533	0.000418409	-8.28215
AB	BOR,ALA	-0.00355566	0.000410634	-8.65896
AB	BOR,AN	-0.00437488	0.000432423	-10.1171
AB	BOR,ANR	-0.00430891	0.000434572	-9.9153
AB	BOR,ASTU	-0.00257127	0.000456774	-5.62921
AB	BOR,AUB	-0.00314828	0.000429326	-7.33307
AB	BOR,BAQ	-0.00312481	0.000437083	-7.14923
AB	BOR,BARPUR	-0.00364786	0.000390685	-9.3371
AB	BOR,BBB	-0.00408104	0.000446122	-9.1478
AB	BOR,BGAL	-0.00470972	0.00049233	-9.56619
AB	BOR,BHB	-0.0024698	0.000357982	-6.89924
AB	BOR,BLP	-0.0044315	0.000415911	-10.6549
AB	BOR,BPN	-0.0043432	0.000426192	-10.1907
AB	BOR,BRHV	-0.00389775	0.000446099	-8.7374
AB	BOR,BST	-0.00388684	0.000345035	-11.2651
AB	BOR,BSW	-0.00393324	0.000477328	-8.24013
AB	BOR,BUR	-0.00426717	0.000389139	-10.9657
AB	BOR,BURY	-0.00189765	0.000318468	-5.95868
AB	BOR,CABA	-0.00353388	0.000417845	-8.45741
AB	BOR,CALV	-0.0019401	0.00042587	-4.55562
AB	BOR,CHAR	-0.00299642	0.000343012	-8.73561
AB	BOR,CHIAN	-0.00219616	0.00040196	-5.46361
AB	BOR,CINI	-0.0018032	0.000343434	-5.25049
AB	BOR,CORS	-0.00269992	0.00038567	-7.00061
AB	BOR,CRK	-0.00303824	0.000478892	-6.34431
AB	BOR,DAN	-0.00416623	0.000409774	-10.1671
AB	BOR,DBB	-0.00285569	0.000393477	-7.25758
AB	BOR,DERE	-0.00436613	0.000443477	-9.84522
AB	BOR,DEV	-0.0045524	0.000508432	-8.95381
AB	BOR,DEX	-0.0047739	0.000541788	-8.81139
AB	BOR,DFV	-0.00343248	0.00045467	-7.5494
AB	BOR,DGB	-0.00362576	0.000419515	-8.64273
AB	BOR,FLR	-0.00411023	0.000415873	-9.88339
AB	BOR,GARF	-0.00329623	0.000407904	-8.08089
AB	BOR,GAS	-0.00282593	0.000405474	-6.96944
AB	BOR,GEL	-0.0036252	0.000380974	-9.51561
AB	BOR,GLW	-0.00491412	0.000443797	-11.0729
AB	BOR,GNS	-0.00376218	0.000506343	-7.4301
AB	BOR,GRIALP	-0.00408891	0.000375529	-10.8884
AB	BOR,GVR	-0.00449789	0.000386631	-11.6336
AB	BOR,HANW	-0.00187754	0.000462873	-4.05627
AB	BOR,HFD	-0.00485895	0.00047228	-10.2883
AB	BOR,HGL	-0.00508074	0.00052728	-9.63576
AB	BOR,HOLST	-0.004154	0.000447655	-9.27945
AB	BOR,HRB	-0.00305066	0.000362645	-8.41224
AB	BOR,HRI	-0.00256368	0.000304125	-8.42968
AB	BOR,HRP	-0.00311972	0.00041407	-7.53429
AB	BOR,IMB	-0.00298574	0.00032375	-9.22236
AB	BOR,IST	-0.00445476	0.00047765	-9.3264
AB	BOR,ITBROWN	-0.0040661	0.000482619	-8.42508
AB	BOR,ITHOLST	-0.0041237	0.000442158	-9.32631
AB	BOR,ITSIMM	-0.00324855	0.000443624	-7.32276
AB	BOR,JER	-0.00384317	0.000466881	-8.23158
AB	BOR,KAL	-0.00235907	0.000292092	-8.07645
AB	BOR,KAW	-0.00428213	0.000400502	-10.6919
AB	BOR,KOS	-0.00380401	0.000408284	-9.31707
AB	BOR,LIM	-0.00294923	0.000439191	-6.71513
AB	BOR,LKB	-0.00308585	0.000322878	-9.55732
AB	BOR,LKV	-0.00433823	0.000422074	-10.2784
AB	BOR,LWB	-0.00396548	0.00043018	-9.21819
AB	BOR,MAAN	-0.00406813	0.000460064	-8.84253
AB	BOR,MALT	-0.00158131	0.000509647	-3.10275
AB	BOR,MARA	-0.00365397	0.000378299	-9.65894
AB	BOR,MARCH	-0.00175237	0.000380968	-4.59978
AB	BOR,MDN	-0.00352751	0.000387435	-9.10478
AB	BOR,MEN	-0.00346779	0.000528196	-6.56534
AB	BOR,MG	-0.00126187	0.000385665	-3.27193
AB	BOR,MKB	-0.00190985	0.000329598	-5.79449
AB	BOR,MNB	-0.00313373	0.000373074	-8.39974
AB	BOR,MOD	-0.00119798	0.000302516	-3.96004
AB	BOR,MPIS	-0.0030756	0.000433831	-7.0894
AB	BOR,MRM	-0.00186874	0.000410062	-4.55722
AB	BOR,MRY	-0.00448461	0.000483537	-9.27461
AB	BOR,MSH	-0.00417744	0.000520603	-8.02424
AB	BOR,MUGR	-0.00430059	0.000483014	-8.90365
AB	BOR,MWF	-0.00370799	0.00038282	-9.68599
AB	BOR,NORM	-0.00424002	0.000460533	-9.20675
AB	BOR,NRC	-0.00452347	0.000417667	-10.8303
AB	BOR,OBV	-0.00391575	0.00047273	-8.28326
AB	BOR,PASIEG	-0.00450521	0.000453663	-9.93074
AB	BOR,PINZ	-0.00414469	0.000404939	-10.2354
AB	BOR,PMT	-0.00336978	0.000352699	-9.55426
AB	BOR,POD	-0.00177014	0.000357513	-4.95125
AB	BOR,PONTR	-0.00355046	0.000517757	-6.8574
AB	BOR,PROropa	-0.00339639	0.000413058	-8.22255
AB	BOR,PUST	-0.00384803	0.000359742	-10.6966
AB	BOR,REDP	-0.00467675	0.000478832	-9.76701
AB	BOR,REGG	-0.00324597	0.000371247	-8.74342
AB	BOR,REND	-0.00401187	0.000432717	-9.27133
AB	BOR,RHF	-0.00406022	0.000413036	-9.83018
AB	BOR,RHS	-0.00186432	0.000314551	-5.92693
AB	BOR,RMB	-0.00261272	0.000306645	-8.52033
AB	BOR,RMG	-0.00198327	0.000396849	-4.99753
AB	BOR,RMNG	-0.00355057	0.000545512	-6.5087
AB	BOR,ROSSIC	-0.0019254	0.000321016	-5.99785
AB	BOR,RPLAIN	-0.00408273	0.000452681	-9.019
AB	BOR,SABR	-0.00379528	0.000401011	-9.46428
AB	BOR,SH	-0.00424056	0.000515482	-8.22639
AB	BOR,SHB	-0.00255566	0.00032593	-7.84111
AB	BOR,SKB	-0.00314032	0.000365019	-8.60319
AB	BOR,SMR	-0.004404	0.000452088	-9.74147
AB	BOR,SRB	-0.00207979	0.00028773	-7.22825
AB	BOR,SUSS	-0.00434325	0.000514342	-8.44429
AB	BOR,TAG	-0.00446982	0.000420149	-10.6387
AB	BOR,TAR	-0.0039117	0.000373743	-10.4663
AB	BOR,TARE	-0.00385001	0.000397753	-9.67939
AB	BOR,TER	-0.00286352	0.000447387	-6.40055
AB	BOR,TGV	-0.00365582	0.000455227	-8.03076
AB	BOR,UKG	-0.00242882	0.000387973	-6.2603
AB	BOR,UKW	-0.00374456	0.000359925	-10.4037
AB	BOR,VAROTT	-0.00321642	0.000380369	-8.45606
AB	BOR,VOS	-0.00356214	0.000417088	-8.5405
AB	BOR,WAGY	-0.0025057	0.000521101	-4.80847
AB	BOR,WHPK	-0.00483458	0.000592001	-8.16651
AB	BOR,YAR	-0.00422466	0.000382389	-11.0481
AB	BOR,YKT	-0.00190172	0.000406071	-4.68323
AB	BOR,ZVT	-0.00385094	0.000423212	-9.09931
AB	BORG,ABO	-0.0111588	0.000571878	-19.5125
AB	BORG,ALA	-0.0107219	0.000529416	-20.2523
AB	BORG,AN	-0.0105691	0.000661779	-15.9707
AB	BORG,ANR	-0.010762	0.000618292	-17.4059
AB	BORG,ASTU	-0.010403	0.000533116	-19.5136
AB	BORG,AUB	-0.0106428	0.000553072	-19.2431
AB	BORG,AVIL	-0.00987811	0.000493911	-19.9998
AB	BORG,AYR	-0.0111161	0.000580663	-19.1438
AB	BORG,BAQ	-0.0106307	0.000510301	-20.8322
AB	BORG,BAR	-0.00964205	0.000459628	-20.9779
AB	BORG,BARPUR	-0.0110226	0.000505534	-21.8038
AB	BORG,BBB	-0.0107215	0.000575159	-18.641
AB	BORG,BGAL	-0.0108991	0.000603145	-18.0704
AB	BORG,BHB	-0.00891375	0.000436393	-20.426
AB	BORG,BLP	-0.0109298	0.000615918	-17.7456
AB	BORG,BPN	-0.0113213	0.000555341	-20.3863
AB	BORG,BRHV	-0.011253	0.000545221	-20.6393
AB	BORG,BST	-0.0104074	0.000502436	-20.714
AB	BORG,BSW	-0.0113123	0.000617342	-18.3242
AB	BORG,BUR	-0.0110426	0.000534105	-20.675
AB	BORG,BURY	-0.00691509	0.000398798	-17.3399
AB	BORG,CABA	-0.0109393	0.000510396	-21.4329
AB	BORG,CALV	-0.00782886	0.000541757	-14.4509
AB	BORG,CAR	-0.00969043	0.000544617	-17.7931
AB	BORG,CHAR	-0.00938728	0.000527751	-17.7873
AB	BORG,CHIAN	-0.00826619	0.000567289	-14.5714
AB	BORG,CINI	-0.00743599	0.000399082	-18.6327
AB	BORG,CORR	-0.00789295	0.000570627	-13.8321
AB	BORG,CORS	-0.0102467	0.000486392	-21.0668
AB	BORG,CRK	-0.010107	0.000570148	-17.727
AB	BORG,DAN	-0.010864	0.000585384	-18.5588
AB	BORG,DBB	-0.00916252	0.000464604	-19.7211
AB	BORG,DERE	-0.0110507	0.000547671	-20.1776
AB	BORG,DEV	-0.0111953	0.000684362	-16.3588
AB	BORG,DEX	-0.0114758	0.000601098	-19.0913
AB	BORG,DFV	-0.0111878	0.000603539	-18.537
AB	BORG,DGB	-0.00993955	0.00051124	-19.442
AB	BORG,FLR	-0.0108234	0.000626742	-17.2693
AB	BORG,GARF	-0.010047	0.000460721	-21.807
AB	BORG,GAS	-0.0106193	0.000544132	-19.5161
AB	BORG,GEL	-0.0109757	0.000508533	-21.5831
AB	BORG,GLW	-0.0117232	0.000616398	-19.0189
AB	BORG,GNS	-0.0115713	0.00056717	-20.4019
AB	BORG,GRIALP	-0.0112387	0.000495429	-22.6847
AB	BORG,GUEL	-0.00245874	0.000514536	-4.77857
AB	BORG,GVR	-0.0110043	0.000550328	-19.996
AB	BORG,HANW	-0.0084959	0.00050451	-16.8399
AB	BORG,HFD	-0.0105461	0.000598313	-17.6264
AB	BORG,HGL	-0.0115924	0.000550284	-21.0662
AB	BORG,HOLST	-0.0112632	0.000563208	-19.9982
AB	BORG,HRB	-0.00947613	0.000451146	-21.0046
AB	BORG,HRI	-0.00910729	0.000436651	-20.8572
AB	BORG,HRP	-0.00884033	0.000600318	-14.7261
AB	BORG,IMB	-0.0096605	0.000396664	-24.3543
AB	BORG,IST	-0.0113451	0.00063842	-17.7706
AB	BORG,ITBROWN	-0.0116013	0.00063055	-18.3986
AB	BORG,ITHOLST	-0.0110092	0.000573399	-19.1998
AB	BORG,ITSIMM	-0.0112144	0.000566737	-19.7876
AB	BORG,JER	-0.0113246	0.000594843	-19.038
AB	BORG,KAL	-0.00770878	0.000435226	-17.7121
AB	BORG,KAW	-0.0100779	0.000595523	-16.9228
AB	BORG,KHO	-0.0110431	0.000547518	-20.1695
AB	BORG,KOS	-0.0113114	0.000581046	-19.4674
AB	BORG,LIM	-0.0105442	0.000518417	-20.3391
AB	BORG,LINC	-0.0108617	0.000671189	-16.1828
AB	BORG,LKB	-0.0094764	0.00044741	-21.1806
AB	BORG,LKV	-0.0111379	0.000540916	-20.5907
AB	BORG,LWB	-0.0108967	0.000553918	-19.672
AB	BORG,MAAN	-0.0107985	0.000567989	-19.0118
AB	BORG,MALT	-0.0081373	0.000587823	-13.8431
AB	BORG,MAR	-0.00954029	0.000502692	-18.9784
AB	BORG,MARA	-0.0107995	0.000469563	-22.999
AB	BORG,MARCH	-0.00784427	0.000477811	-16.4171
AB	BORG,MARES	-0.0093855	0.000541747	-17.3245
AB	BORG,MDN	-0.0106695	0.000481228	-22.1714
AB	BORG,MEN	-0.0107759	0.000629524	-17.1175
AB	BORG,MG	-0.00513905	0.000467061	-11.0029
AB	BORG,MKB	-0.00646829	0.000395698	-16.3466
AB	BORG,MNB	-0.00977759	0.000461186	-21.201
AB	BORG,MOD	-0.00654567	0.000435517	-15.0297
AB	BORG,MONT	-0.01052	0.000545275	-19.2929
AB	BORG,MOR	-0.0093381	0.000519363	-17.9799
AB	BORG,MOST	-0.00944531	0.000473291	-19.9567
AB	BORG,MPIS	-0.00969363	0.000522724	-18.5444
AB	BORG,MRM	-0.00739639	0.000484568	-15.2639
AB	BORG,MRY	-0.0106375	0.000584454	-18.2007
AB	BORG,MSH	-0.0103385	0.000668914	-15.4556
AB	BORG,MUGR	-0.0109282	0.000691738	-15.7982
AB	BORG,MWF	-0.0112135	0.000494697	-22.6675
AB	BORG,NORM	-0.0113971	0.000579424	-19.6697
AB	BORG,NRC	-0.0109317	0.000529272	-20.6542
AB	BORG,OBV	-0.011215	0.000540492	-20.7495
AB	BORG,OUL	-0.00666757	0.000593625	-11.232
AB	BORG,PASIEG	-0.011057	0.000540918	-20.4412
AB	BORG,PINZ	-0.0110316	0.00047078	-23.4326
AB	BORG,PIR	-0.0100807	0.000509607	-19.7812
AB	BORG,PMT	-0.0110925	0.000481625	-23.0314
AB	BORG,POD	-0.00778212	0.000415774	-18.7172
AB	BORG,PONTR	-0.0107869	0.000613321	-17.5877
AB	BORG,PRE	-0.00875286	0.000435277	-20.1087
AB	BORG,PROropa	-0.0112356	0.000467951	-24.0102
AB	BORG,PRP	-0.0110915	0.000574034	-19.3221
AB	BORG,PUST	-0.0109404	0.000472677	-23.1455
AB	BORG,REDP	-0.0107896	0.000696165	-15.4986
AB	BORG,REGG	-0.0103631	0.000498198	-20.8012
AB	BORG,REND	-0.0114149	0.000566678	-20.1436
AB	BORG,RET	-0.00946766	0.000522741	-18.1116
AB	BORG,RHF	-0.0109937	0.000575129	-19.1151
AB	BORG,RHS	-0.00641978	0.000374348	-17.1492
AB	BORG,RMB	-0.00848228	0.00037327	-22.7242
AB	BORG,RMG	-0.00778777	0.000432791	-17.9943
AB	BORG,RMNG	-0.00937959	0.000636925	-14.7264
AB	BORG,ROMO	-0.00583652	0.000585049	-9.97612
AB	BORG,ROSSIC	-0.00783496	0.000485545	-16.1364
AB	BORG,RPLAIN	-0.010639	0.000574446	-18.5204
AB	BORG,RUHE	-0.010887	0.000664898	-16.3739
AB	BORG,SABR	-0.0110525	0.000511342	-21.6146
AB	BORG,SAL	-0.0106796	0.000496865	-21.4939
AB	BORG,SAM	-0.007112	0.000454826	-15.6368
AB	BORG,SAR	-0.0106815	0.00049532	-21.5648
AB	BORG,SENP	-0.00523402	0.000549344	-9.52776
AB	BORG,SH	-0.0106049	0.00067551	-15.6991
AB	BORG,SHB	-0.00860361	0.000440855	-19.5157
AB	BORG,SIM	-0.0114162	0.000568083	-20.0959
AB	BORG,SKB	-0.00967016	0.00045434	-21.284
AB	BORG,SMR	-0.0115558	0.000590209	-19.5791
AB	BORG,SRB	-0.0075481	0.000399532	-18.8924
AB	BORG,SUSS	-0.0103455	0.000594841	-17.392
AB	BORG,TAG	-0.0110842	0.000576793	-19.2169
AB	BORG,TAR	-0.0114859	0.00053929	-21.2982
AB	BORG,TARE	-0.0114945	0.000541474	-21.2281
AB	BORG,TER	-0.0108069	0.000523799	-20.6318
AB	BORG,TG	-0.00183932	0.000314715	-5.84441
AB	BORG,TGV	-0.0110928	0.000495089	-22.4056
AB	BORG,TL	-0.00965465	0.000482403	-20.0137
AB	BORG,TUD	-0.00975538	0.000542898	-17.9691
AB	BORG,TXLH	-0.00663465	0.000424492	-15.6296
AB	BORG,UKG	-0.00879803	0.000536517	-16.3984
AB	BORG,UKW	-0.0104164	0.000436579	-23.8592
AB	BORG,VAROTT	-0.0105911	0.000474306	-22.3297
AB	BORG,VOS	-0.0107492	0.000443308	-24.2476
AB	BORG,WAGY	-0.0094217	0.000605356	-15.5639
AB	BORG,WHPK	-0.0114205	0.000639892	-17.8476
AB	BORG,YAR	-0.0111817	0.00052415	-21.333
AB	BORG,YKT	-0.0073125	0.000526985	-13.8761
AB	BORG,ZVT	-0.0107294	0.000567096	-18.9199
AB	BR,ABB	-0.00101547	0.000321839	-3.15522
AB	BR,ABO	-0.0163587	0.000681033	-24.0204
AB	BR,ALA	-0.0160205	0.000602952	-26.5702
AB	BR,AN	-0.0155704	0.000721337	-21.5855
AB	BR,ANR	-0.015635	0.000723815	-21.6008
AB	BR,ASTU	-0.0160388	0.000659067	-24.3356
AB	BR,AUB	-0.0162767	0.000619407	-26.2779
AB	BR,AVIL	-0.0152183	0.000733632	-20.7438
AB	BR,AYR	-0.0155899	0.000672844	-23.1702
AB	BR,BAO	-0.0111901	0.000656944	-17.0336
AB	BR,BAQ	-0.0160723	0.000602789	-26.6633
AB	BR,BAR	-0.015621	0.000557083	-28.0408
AB	BR,BARPUR	-0.0164776	0.000558578	-29.4992
AB	BR,BBB	-0.0155851	0.000675996	-23.055
AB	BR,BGAL	-0.0157193	0.000650716	-24.1569
AB	BR,BHB	-0.0136179	0.0004723	-28.8332
AB	BR,BLP	-0.0155959	0.000710722	-21.9437
AB	BR,BPN	-0.0162031	0.00064547	-25.1029
AB	BR,BRHV	-0.0167817	0.000583279	-28.7714
AB	BR,BST	-0.0152689	0.000681895	-22.3919
AB	BR,BSW	-0.016852	0.000671971	-25.0785
AB	BR,BUR	-0.0158717	0.000692449	-22.9211
AB	BR,BURY	-0.0107977	0.000453898	-23.7888
AB	BR,CABA	-0.0162237	0.000575996	-28.1663
AB	BR,CALV	-0.0123509	0.000584961	-21.1141
AB	BR,CAR	-0.0153374	0.000682254	-22.4805
AB	BR,CHAR	-0.0141877	0.000602662	-23.5417
AB	BR,CHIAN	-0.0124289	0.000574706	-21.6265
AB	BR,CINI	-0.0115996	0.000475857	-24.3763
AB	BR,CORR	-0.0123805	0.000704708	-17.5683
AB	BR,CORS	-0.0155443	0.000562275	-27.6453
AB	BR,CRK	-0.0144772	0.0007757	-18.6634
AB	BR,DAN	-0.015825	0.000654696	-24.1715
AB	BR,DBB	-0.0135423	0.000582417	-23.2519
AB	BR,DERE	-0.0155891	0.000709431	-21.9742
AB	BR,DEV	-0.0158904	0.000698816	-22.7391
AB	BR,DEX	-0.0165104	0.000784433	-21.0476
AB	BR,DFV	-0.0166817	0.000699352	-23.8531
AB	BR,DGB	-0.0145562	0.00058842	-24.7377
AB	BR,FLR	-0.0154518	0.000737766	-20.944
AB	BR,GARF	-0.0149295	0.000625166	-23.8808
AB	BR,GAS	-0.0160598	0.000712919	-22.5269
AB	BR,GEL	-0.016338	0.000547247	-29.8549
AB	BR,GLW	-0.0163176	0.000738422	-22.098
AB	BR,GNS	-0.0166165	0.000657191	-25.2841
AB	BR,GRIALP	-0.0165385	0.000574009	-28.8123
AB	BR,GUEL	-0.00944093	0.000516443	-18.2807
AB	BR,GVR	-0.0158451	0.000642772	-24.6512
AB	BR,HANW	-0.01324	0.000527573	-25.096
AB	BR,HFD	-0.0155369	0.000681432	-22.8004
AB	BR,HGL	-0.0165034	0.000722636	-22.8378
AB	BR,HOLST	-0.0160091	0.000667937	-23.968
AB	BR,HRB	-0.0141386	0.00051684	-27.356
AB	BR,HRI	-0.0135893	0.000555534	-24.4618
AB	BR,HRP	-0.0132969	0.000669981	-19.8467
AB	BR,IMB	-0.013925	0.000455623	-30.5627
AB	BR,IST	-0.0161866	0.000693659	-23.3351
AB	BR,ITBROWN	-0.0170925	0.000664121	-25.7371
AB	BR,ITHOLST	-0.0158298	0.000706284	-22.4127
AB	BR,ITSIMM	-0.0164612	0.000687829	-23.9322
AB	BR,JER	-0.0163535	0.000633106	-25.8306
AB	BR,KAL	-0.0113586	0.000534328	-21.2577
AB	BR,KAW	-0.0149424	0.000667074	-22.4
AB	BR,KHO	-0.0157348	0.000703412	-22.3692
AB	BR,KOS	-0.0167055	0.000665037	-25.1197
AB	BR,LAG	-0.0124945	0.00064366	-19.4116
AB	BR,LIM	-0.0159467	0.000616541	-25.8648
AB	BR,LINC	-0.0157958	0.000717784	-22.0064
AB	BR,LKB	-0.0138764	0.000553068	-25.0899
AB	BR,LKV	-0.0160203	0.000615264	-26.0381
AB	BR,LWB	-0.0159104	0.000662765	-24.0061
AB	BR,MAAN	-0.0158761	0.000637453	-24.9055
AB	BR,MALT	-0.0123415	0.000756059	-16.3234
AB	BR,MAR	-0.015408	0.000635746	-24.2362
AB	BR,MARA	-0.0161098	0.000637064	-25.2875
AB	BR,MARCH	-0.0123909	0.000533868	-23.2096
AB	BR,MARES	-0.0151562	0.000654914	-23.1422
AB	BR,MDN	-0.0160453	0.000536615	-29.9009
AB	BR,MEN	-0.0154338	0.000765046	-20.1737
AB	BR,MG	-0.0075112	0.000564077	-13.3159
AB	BR,MKB	-0.0100037	0.000469116	-21.3247
AB	BR,MNB	-0.0145952	0.000532626	-27.4024
AB	BR,MOD	-0.0103604	0.000509956	-20.3162
AB	BR,MONT	-0.0159554	0.000666726	-23.931
AB	BR,MOR	-0.0156639	0.000618395	-25.3299
AB	BR,MOST	-0.0151078	0.000646038	-23.3853
AB	BR,MPIS	-0.0143401	0.000604386	-23.7268
AB	BR,MRM	-0.0116463	0.000575039	-20.2531
AB	BR,MRY	-0.0152471	0.000712248	-21.407
AB	BR,MSH	-0.0154208	0.000732186	-21.0614
AB	BR,MUGR	-0.0156057	0.00071251	-21.9025
AB	BR,MWF	-0.0164565	0.000632398	-26.0223
AB	BR,NDAM	-0.0076878	0.000620908	-12.3815
AB	BR,NORM	-0.0165226	0.000708037	-23.3358
AB	BR,NRC	-0.0155674	0.000624999	-24.9078
AB	BR,OBV	-0.0167805	0.00058702	-28.5859
AB	BR,OUL	-0.0145553	0.000628952	-23.1422
AB	BR,PASIEG	-0.0157917	0.000723922	-21.8141
AB	BR,PINZ	-0.0161362	0.000548457	-29.421
AB	BR,PIR	-0.0158076	0.000622596	-25.3898
AB	BR,PMT	-0.0163143	0.000579311	-28.1616
AB	BR,POD	-0.0119913	0.000478271	-25.0721
AB	BR,PONTR	-0.0160948	0.000668878	-24.0624
AB	BR,PRE	-0.0130017	0.000509876	-25.4997
AB	BR,PROropa	-0.0163164	0.000601324	-27.1341
AB	BR,PRP	-0.0157666	0.000677927	-23.257
AB	BR,PUST	-0.0165803	0.000549556	-30.1704
AB	BR,REDP	-0.0153401	0.000784577	-19.5521
AB	BR,REGG	-0.0155508	0.000528301	-29.4355
AB	BR,REND	-0.0168404	0.000649945	-25.9105
AB	BR,RET	-0.0148858	0.000636115	-23.4011
AB	BR,RHF	-0.0157477	0.000652352	-24.1398
AB	BR,RHS	-0.00962823	0.000455969	-21.116
AB	BR,RMB	-0.0126593	0.000473565	-26.7319
AB	BR,RMG	-0.0120018	0.000519728	-23.0925
AB	BR,RMNG	-0.0130529	0.000747274	-17.4674
AB	BR,ROMO	-0.00906567	0.000848067	-10.6898
AB	BR,ROSSIC	-0.0121296	0.000517507	-23.4385
AB	BR,RPLAIN	-0.0152679	0.000754368	-20.2394
AB	BR,RUHE	-0.0159672	0.000739671	-21.5868
AB	BR,SABR	-0.0164369	0.00056818	-28.9291
AB	BR,SAL	-0.0160875	0.00058303	-27.593
AB	BR,SAM	-0.0113039	0.000548483	-20.6094
AB	BR,SAR	-0.0163123	0.000556797	-29.2966
AB	BR,SENP	-0.00820842	0.000702123	-11.6908
AB	BR,SH	-0.0153446	0.000723072	-21.2214
AB	BR,SHB	-0.012641	0.000524571	-24.0977
AB	BR,SIM	-0.0166241	0.000661507	-25.1307
AB	BR,SKB	-0.0142351	0.00056835	-25.0464
AB	BR,SMR	-0.0167265	0.000683329	-24.4779
AB	BR,SOM	-0.00986334	0.000595956	-16.5504
AB	BR,SRB	-0.0110736	0.00045717	-24.222
AB	BR,SUSS	-0.0151742	0.000677362	-22.4018
AB	BR,TAG	-0.0158158	0.000657483	-24.0551
AB	BR,TAR	-0.0168118	0.000656314	-25.6155
AB	BR,TARE	-0.0168027	0.000648646	-25.9043
AB	BR,TER	-0.0162525	0.000608364	-26.715
AB	BR,TG	-0.00352456	0.000430136	-8.19405
AB	BR,TGV	-0.0163225	0.000549328	-29.7136
AB	BR,TL	-0.0156973	0.000603521	-26.0096
AB	BR,TUD	-0.0152213	0.000651625	-23.3589
AB	BR,TXLH	-0.0105088	0.000630507	-16.6672
AB	BR,UKG	-0.0132771	0.000601817	-22.0616
AB	BR,UKW	-0.0153815	0.000571041	-26.9359
AB	BR,VAROTT	-0.0158487	0.000554661	-28.5737
AB	BR,VOS	-0.0161998	0.000552229	-29.3354
AB	BR,WAGY	-0.0142759	0.000634016	-22.5166
AB	BR,WHPK	-0.015746	0.000702948	-22.4
AB	BR,YAR	-0.0159943	0.000677421	-23.6106
AB	BR,YKT	-0.0113448	0.000575588	-19.7099
AB	BR,ZVT	-0.0155106	0.00066994	-23.1522
AB	CABA,ACE	-0.0195861	0.000632439	-30.9692
AB	CABA,ACH	-0.0170216	0.000552517	-30.8074
AB	CABA,ANKW	-0.00385791	0.000699688	-5.51376
AB	CABA,BAG	-0.018185	0.000716178	-25.3917
AB	CABA,BALI	-0.0162919	0.000653604	-24.9263
AB	CABA,BRE	-0.0178422	0.000594194	-30.0275
AB	CABA,CHO	-0.0196254	0.000627927	-31.2543
AB	CABA,DAJ	-0.019434	0.00061304	-31.7011
AB	CABA,DHA	-0.0197294	0.000619991	-31.8221
AB	CABA,GBI	-0.0179343	0.000528018	-33.9652
AB	CABA,GIR	-0.0191694	0.000583586	-32.8476
AB	CABA,GUZ	-0.0187071	0.000669968	-27.9224
AB	CABA,HAR	-0.0198987	0.000644625	-30.8686
AB	CABA,HIS	-0.0194896	0.00061171	-31.8608
AB	CABA,HN	-0.0189162	0.000702407	-26.9305
AB	CABA,KAN	-0.0196472	0.000617405	-31.8223
AB	CABA,KUR	-0.00381738	0.000429712	-8.88357
AB	CABA,LOH	-0.0193407	0.0006084	-31.7894
AB	CABA,LX	-0.00736756	0.000559731	-13.1627
AB	CABA,MAD	-0.0173405	0.00059687	-29.0525
AB	CABA,NEL	-0.0188171	0.000603987	-31.1548
AB	CABA,ONG	-0.0125776	0.000482249	-26.0811
AB	CABA,PES	-0.0189192	0.000686922	-27.5419
AB	CABA,ROJ	-0.0195063	0.000585901	-33.2928
AB	CABA,RSIN	-0.0194351	0.000619098	-31.3927
AB	CABA,SHK	-0.00766176	0.000430065	-17.8154
AB	CABA,THA	-0.0190822	0.000583336	-32.7122
AB	CABA,ZBO	-0.00963529	0.000431094	-22.3508
AB	CABA,ZEB	-0.0100953	0.000442637	-22.8072
AB	CABA,ZMA	-0.0117793	0.000546608	-21.5499
AB	CHO,ABB	-0.0015065	0.000351062	-4.29127
AB	CHO,ABO	-0.0195166	0.000711212	-27.4413
AB	CHO,ALA	-0.0193395	0.000669339	-28.8934
AB	CHO,AN	-0.0193703	0.000723961	-26.756
AB	CHO,ANR	-0.019407	0.000733155	-26.4705
AB	CHO,ASTU	-0.019257	0.000697759	-27.5983
AB	CHO,AUB	-0.0196714	0.000647859	-30.3637
AB	CHO,BAO	-0.0130801	0.000725981	-18.0171
AB	CHO,BAQ	-0.0193297	0.00064532	-29.9536
AB	CHO,BAR	-0.018574	0.000638731	-29.0795
AB	CHO,BARPUR	-0.0198112	0.000622168	-31.8421
AB	CHO,BBB	-0.0193548	0.000640148	-30.2349
AB	CHO,BGAL	-0.0193097	0.000671953	-28.7366
AB	CHO,BHB	-0.0157268	0.000517459	-30.3923
AB	CHO,BLP	-0.0191656	0.000679648	-28.1993
AB	CHO,BPN	-0.0198705	0.00061066	-32.5393
AB	CHO,BRHV	-0.0201122	0.000652009	-30.8465
AB	CHO,BST	-0.0189905	0.000617789	-30.7394
AB	CHO,BSW	-0.0199841	0.000763468	-26.1755
AB	CHO,BUR	-0.0197257	0.000637154	-30.9592
AB	CHO,BURY	-0.0127338	0.000531914	-23.9395
AB	CHO,CALV	-0.0147918	0.000773272	-19.1288
AB	CHO,CAR	-0.0186977	0.00067231	-27.8111
AB	CHO,CHAR	-0.0177272	0.000597181	-29.6849
AB	CHO,CHIAN	-0.0150848	0.000694607	-21.7171
AB	CHO,CINI	-0.0138883	0.000536275	-25.8977
AB	CHO,CORR	-0.0153122	0.000794458	-19.2738
AB	CHO,CORS	-0.0184346	0.000603319	-30.5554
AB	CHO,CRK	-0.0181346	0.000687391	-26.3819
AB	CHO,DAN	-0.0194379	0.000691604	-28.1055
AB	CHO,DBB	-0.0164247	0.000625716	-26.2495
AB	CHO,DERE	-0.01936	0.000649904	-29.789
AB	CHO,DEV	-0.0198213	0.000800257	-24.7687
AB	CHO,DEX	-0.0195941	0.000817597	-23.9655
AB	CHO,DFV	-0.0199938	0.000709152	-28.194
AB	CHO,DGB	-0.0174234	0.000628592	-27.7182
AB	CHO,FLR	-0.0196213	0.000657503	-29.8421
AB	CHO,GARF	-0.0184349	0.000632129	-29.1632
AB	CHO,GAS	-0.0196808	0.000709586	-27.7356
AB	CHO,GEL	-0.0197157	0.000564516	-34.9251
AB	CHO,GLW	-0.0201681	0.000703464	-28.6697
AB	CHO,GNS	-0.0201727	0.000663512	-30.403
AB	CHO,GRIALP	-0.0197706	0.000633521	-31.2074
AB	CHO,GUEL	-0.0112026	0.000567192	-19.751
AB	CHO,GVR	-0.0194847	0.000579314	-33.6341
AB	CHO,HANW	-0.0155802	0.000608866	-25.5889
AB	CHO,HFD	-0.0193444	0.000560956	-34.4847
AB	CHO,HGL	-0.0201656	0.00075005	-26.8857
AB	CHO,HOLST	-0.0198021	0.000604311	-32.7681
AB	CHO,HRB	-0.0168677	0.000564698	-29.8703
AB	CHO,HRI	-0.0164277	0.000559648	-29.3537
AB	CHO,IMB	-0.0167846	0.00051694	-32.4691
AB	CHO,IST	-0.0198071	0.000668247	-29.6405
AB	CHO,ITBROWN	-0.02046	0.000721453	-28.3595
AB	CHO,ITHOLST	-0.0195315	0.000645648	-30.251
AB	CHO,ITSIMM	-0.0198998	0.000703916	-28.2701
AB	CHO,JER	-0.0199581	0.000708732	-28.1603
AB	CHO,KAL	-0.0136239	0.000585146	-23.2829
AB	CHO,KAW	-0.0183806	0.0006482	-28.3563
AB	CHO,KOS	-0.0200494	0.000749794	-26.7399
AB	CHO,LAG	-0.0144919	0.000699978	-20.7034
AB	CHO,LIM	-0.0192381	0.000604483	-31.8257
AB	CHO,LKB	-0.0163878	0.000579553	-28.2766
AB	CHO,LKV	-0.0198552	0.000593919	-33.4308
AB	CHO,LWB	-0.0196618	0.00074185	-26.5037
AB	CHO,MAAN	-0.0199871	0.000644735	-31.0005
AB	CHO,MALT	-0.0146244	0.000838328	-17.4447
AB	CHO,MAR	-0.018487	0.000676698	-27.3194
AB	CHO,MARA	-0.0193253	0.000671965	-28.7594
AB	CHO,MARCH	-0.0148409	0.000590467	-25.1342
AB	CHO,MARES	-0.0180029	0.000706673	-25.4755
AB	CHO,MDN	-0.0189057	0.000595177	-31.7649
AB	CHO,MEN	-0.0188695	0.0007728	-24.417
AB	CHO,MG	-0.00909246	0.000629548	-14.4428
AB	CHO,MKB	-0.012036	0.000469588	-25.631
AB	CHO,MNB	-0.0174329	0.000549164	-31.7444
AB	CHO,MOD	-0.0122477	0.000595051	-20.5826
AB	CHO,MOR	-0.0184435	0.000713568	-25.8468
AB	CHO,MOST	-0.0182578	0.000682818	-26.7389
AB	CHO,MPIS	-0.0171948	0.000647415	-26.5592
AB	CHO,MRM	-0.0143703	0.000535474	-26.8365
AB	CHO,MRY	-0.0188285	0.000707312	-26.6198
AB	CHO,MSH	-0.0193496	0.000771515	-25.08
AB	CHO,MUGR	-0.0195643	0.00078306	-24.9845
AB	CHO,MWF	-0.0198754	0.000667833	-29.7611
AB	CHO,NDAM	-0.00901092	0.000735653	-12.2489
AB	CHO,NORM	-0.0201784	0.000627163	-32.1741
AB	CHO,NRC	-0.019262	0.000600297	-32.0875
AB	CHO,OBV	-0.019926	0.000614021	-32.4517
AB	CHO,OUL	-0.0174336	0.000709124	-24.5847
AB	CHO,PASIEG	-0.0198543	0.000701046	-28.321
AB	CHO,PINZ	-0.0195444	0.00059618	-32.7827
AB	CHO,PMT	-0.0195755	0.000575814	-33.9962
AB	CHO,POD	-0.0145379	0.00047329	-30.7167
AB	CHO,PONTR	-0.0185476	0.000643838	-28.8079
AB	CHO,PROropa	-0.019634	0.000616423	-31.8514
AB	CHO,PUST	-0.0198907	0.000581659	-34.1965
AB	CHO,REDP	-0.0193685	0.000760406	-25.4712
AB	CHO,REGG	-0.0185965	0.000554975	-33.5088
AB	CHO,REND	-0.0202626	0.000651125	-31.1193
AB	CHO,RET	-0.018647	0.000663852	-28.0891
AB	CHO,RHF	-0.0194653	0.00061261	-31.7744
AB	CHO,RHS	-0.0115254	0.000503628	-22.8846
AB	CHO,RMB	-0.0150314	0.00046842	-32.0895
AB	CHO,RMG	-0.0143726	0.000516747	-27.8137
AB	CHO,RMNG	-0.0159712	0.000859282	-18.5866
AB	CHO,ROMO	-0.0121146	0.000956282	-12.6684
AB	CHO,ROSSIC	-0.0143967	0.000612994	-23.4859
AB	CHO,RPLAIN	-0.0191883	0.000684056	-28.0508
AB	CHO,SABR	-0.0197032	0.000606721	-32.4749
AB	CHO,SENP	-0.0109157	0.000762485	-14.3159
AB	CHO,SH	-0.0195714	0.000749885	-26.0992
AB	CHO,SHB	-0.0151213	0.000587073	-25.757
AB	CHO,SKB	-0.0173218	0.000594791	-29.1225
AB	CHO,SMR	-0.0201249	0.000703402	-28.6108
AB	CHO,SOM	-0.0115494	0.00065955	-17.511
AB	CHO,SRB	-0.0133166	0.000485862	-27.4082
AB	CHO,SUSS	-0.018816	0.000722768	-26.0333
AB	CHO,TAG	-0.0194516	0.000714757	-27.2143
AB	CHO,TAR	-0.0201474	0.0006432	-31.3237
AB	CHO,TARE	-0.020104	0.000621897	-32.3269
AB	CHO,TER	-0.0194399	0.000686683	-28.3098
AB	CHO,TG	-0.00441023	0.000444237	-9.92765
AB	CHO,TGV	-0.0196926	0.000595263	-33.0821
AB	CHO,TL	-0.0187335	0.000644352	-29.0734
AB	CHO,TUD	-0.0185528	0.000735804	-25.2143
AB	CHO,TXLH	-0.0132399	0.000718639	-18.4236
AB	CHO,UKG	-0.0157784	0.000696644	-22.6491
AB	CHO,UKW	-0.0185045	0.000602338	-30.721
AB	CHO,VAROTT	-0.0191118	0.000586348	-32.5946
AB	CHO,VOS	-0.0195951	0.000568404	-34.4739
AB	CHO,WAGY	-0.0170489	0.000692112	-24.6332
AB	CHO,WHPK	-0.0195991	0.000654613	-29.9399
AB	CHO,YAR	-0.0192737	0.000654916	-29.4293
AB	CHO,YKT	-0.0131632	0.000604569	-21.7728
AB	CHO,ZVT	-0.0192736	0.000646854	-29.7959
AB	GIR,ABB	-0.00150467	0.000351027	-4.28649
AB	GIR,ABO	-0.0193045	0.000660379	-29.2324
AB	GIR,ALA	-0.019082	0.000628309	-30.3703
AB	GIR,AN	-0.0189893	0.000682544	-27.8214
AB	GIR,ANR	-0.0189363	0.000685669	-27.6173
AB	GIR,ASTU	-0.0190366	0.000660246	-28.8326
AB	GIR,AUB	-0.0194626	0.000599832	-32.4468
AB	GIR,BAO	-0.0130738	0.000658562	-19.8521
AB	GIR,BAQ	-0.0192084	0.000586683	-32.7407
AB	GIR,BAR	-0.0185409	0.000627986	-29.5243
AB	GIR,BARPUR	-0.0196075	0.000572573	-34.2445
AB	GIR,BBB	-0.0189856	0.000626646	-30.2972
AB	GIR,BGAL	-0.0187931	0.000609712	-30.8229
AB	GIR,BHB	-0.0157124	0.000479273	-32.7838
AB	GIR,BLP	-0.0191318	0.000644187	-29.6992
AB	GIR,BPN	-0.0194758	0.00057414	-33.9216
AB	GIR,BRHV	-0.0196265	0.000635264	-30.8951
AB	GIR,BST	-0.0185392	0.000593268	-31.2493
AB	GIR,BSW	-0.0196991	0.000742221	-26.5408
AB	GIR,BUR	-0.019376	0.000626314	-30.9366
AB	GIR,BURY	-0.0125879	0.000452321	-27.8296
AB	GIR,CALV	-0.0145029	0.000689666	-21.0289
AB	GIR,CAR	-0.0182851	0.000623645	-29.3198
AB	GIR,CHAR	-0.0174732	0.000592685	-29.4815
AB	GIR,CHIAN	-0.014717	0.000639019	-23.0306
AB	GIR,CINI	-0.0137244	0.000516332	-26.5806
AB	GIR,CORR	-0.0152164	0.000728941	-20.8746
AB	GIR,CORS	-0.0182936	0.000567505	-32.2352
AB	GIR,CRK	-0.0180328	0.000742636	-24.2821
AB	GIR,DAN	-0.0191441	0.000661185	-28.9543
AB	GIR,DBB	-0.0162692	0.000618076	-26.3223
AB	GIR,DERE	-0.0190927	0.000607792	-31.4132
AB	GIR,DEV	-0.0194246	0.000758971	-25.5933
AB	GIR,DEX	-0.0196578	0.000764001	-25.73
AB	GIR,DFV	-0.0197077	0.000709681	-27.7697
AB	GIR,DGB	-0.0172392	0.00057567	-29.9463
AB	GIR,FLR	-0.0192815	0.000634592	-30.3842
AB	GIR,GARF	-0.0180334	0.000611534	-29.4888
AB	GIR,GAS	-0.0192646	0.000653422	-29.4827
AB	GIR,GEL	-0.0193105	0.00055832	-34.5869
AB	GIR,GLW	-0.0196031	0.000708754	-27.6585
AB	GIR,GNS	-0.0199905	0.000649886	-30.7601
AB	GIR,GRIALP	-0.0195062	0.000593569	-32.8627
AB	GIR,GUEL	-0.011361	0.000551628	-20.5954
AB	GIR,GVR	-0.0192965	0.000582575	-33.1227
AB	GIR,HANW	-0.0155716	0.000514162	-30.2854
AB	GIR,HFD	-0.0189617	0.000623315	-30.4207
AB	GIR,HGL	-0.0200229	0.000712533	-28.101
AB	GIR,HOLST	-0.0196681	0.000599493	-32.808
AB	GIR,HRB	-0.0165722	0.000520266	-31.8533
AB	GIR,HRI	-0.0161095	0.000532706	-30.2409
AB	GIR,HRP	-0.0154077	0.000675044	-22.8247
AB	GIR,IMB	-0.0166044	0.000468805	-35.4186
AB	GIR,IST	-0.0193063	0.000690544	-27.9581
AB	GIR,ITBROWN	-0.0200062	0.000726412	-27.5411
AB	GIR,ITHOLST	-0.0194	0.000652111	-29.7496
AB	GIR,ITSIMM	-0.019515	0.000696846	-28.0048
AB	GIR,JER	-0.0196658	0.000694808	-28.3039
AB	GIR,KAL	-0.0136183	0.000542227	-25.1155
AB	GIR,KAW	-0.0181179	0.000668369	-27.1076
AB	GIR,KOS	-0.0197705	0.000725768	-27.2408
AB	GIR,LAG	-0.014343	0.000638987	-22.4465
AB	GIR,LIM	-0.0190209	0.000574751	-33.0941
AB	GIR,LKB	-0.0163907	0.000557632	-29.3934
AB	GIR,LKV	-0.0196839	0.000560451	-35.1216
AB	GIR,LWB	-0.0190412	0.000735558	-25.8867
AB	GIR,MAAN	-0.0196382	0.000605451	-32.4356
AB	GIR,MALT	-0.0145389	0.000841353	-17.2804
AB	GIR,MAR	-0.01852	0.00068138	-27.1802
AB	GIR,MARA	-0.0192973	0.000634103	-30.4324
AB	GIR,MARCH	-0.0145281	0.000543582	-26.7266
AB	GIR,MARES	-0.0179477	0.000651095	-27.5654
AB	GIR,MDN	-0.0187033	0.000557076	-33.574
AB	GIR,MEN	-0.0184774	0.000789552	-23.4023
AB	GIR,MG	-0.00891613	0.000608045	-14.6636
AB	GIR,MKB	-0.0117233	0.000469276	-24.9817
AB	GIR,MNB	-0.0172541	0.000543278	-31.7592
AB	GIR,MOD	-0.0124091	0.000586694	-21.1509
AB	GIR,MOR	-0.0186164	0.00064235	-28.9817
AB	GIR,MOST	-0.0181657	0.000675699	-26.8843
AB	GIR,MPIS	-0.0171192	0.000620594	-27.5853
AB	GIR,MRM	-0.013623	0.000550041	-24.7672
AB	GIR,MRY	-0.0187361	0.000668974	-28.0072
AB	GIR,MSH	-0.0189387	0.000728488	-25.9973
AB	GIR,MUGR	-0.0191801	0.000719301	-26.665
AB	GIR,MWF	-0.0195382	0.000633269	-30.8529
AB	GIR,NDAM	-0.00910697	0.000647118	-14.0731
AB	GIR,NORM	-0.0200384	0.000641011	-31.2607
AB	GIR,NRC	-0.0190916	0.000562735	-33.9264
AB	GIR,OBV	-0.0195537	0.000583782	-33.4948
AB	GIR,OUL	-0.0172703	0.000654222	-26.3982
AB	GIR,PASIEG	-0.019421	0.000617871	-31.4321
AB	GIR,PINZ	-0.0193507	0.000592722	-32.6472
AB	GIR,PMT	-0.0193809	0.000543837	-35.6373
AB	GIR,POD	-0.0141596	0.000466247	-30.3694
AB	GIR,PONTR	-0.0185782	0.00065204	-28.4924
AB	GIR,PROropa	-0.0193736	0.000606426	-31.9473
AB	GIR,PUST	-0.0195269	0.000575802	-33.9126
AB	GIR,REDP	-0.018842	0.000701927	-26.8433
AB	GIR,REGG	-0.0183482	0.000532438	-34.4607
AB	GIR,REND	-0.0199433	0.000634025	-31.4551
AB	GIR,RET	-0.0182657	0.000643629	-28.3792
AB	GIR,RHF	-0.0193017	0.000613868	-31.4428
AB	GIR,RHS	-0.0113951	0.000510065	-22.3405
AB	GIR,RMB	-0.014875	0.00046678	-31.8672
AB	GIR,RMG	-0.0142846	0.000527647	-27.0723
AB	GIR,RMNG	-0.0158645	0.000803938	-19.7335
AB	GIR,ROMO	-0.0119715	0.000936571	-12.7823
AB	GIR,ROSSIC	-0.0143533	0.000598444	-23.9844
AB	GIR,RPLAIN	-0.0188669	0.000662255	-28.4889
AB	GIR,SABR	-0.0193976	0.000567547	-34.178
AB	GIR,SENP	-0.0108345	0.000755039	-14.3496
AB	GIR,SH	-0.0191189	0.000722293	-26.4697
AB	GIR,SHB	-0.015043	0.000530604	-28.3506
AB	GIR,SKB	-0.0170994	0.000563362	-30.3524
AB	GIR,SMR	-0.0197165	0.000688957	-28.6178
AB	GIR,SOM	-0.0113887	0.000623174	-18.2754
AB	GIR,SRB	-0.0132649	0.000476091	-27.8621
AB	GIR,SUSS	-0.018481	0.000734617	-25.1573
AB	GIR,TAG	-0.0191583	0.0006752	-28.3742
AB	GIR,TAR	-0.0198001	0.000630865	-31.3856
AB	GIR,TARE	-0.0197506	0.000599734	-32.9322
AB	GIR,TER	-0.0194061	0.000637707	-30.4311
AB	GIR,TG	-0.0044478	0.000440569	-10.0956
AB	GIR,TGV	-0.0193807	0.000556071	-34.853
AB	GIR,TL	-0.0187447	0.000594205	-31.5458
AB	GIR,TUD	-0.0183112	0.000680899	-26.8927
AB	GIR,TXLH	-0.0129954	0.000662149	-19.6261
AB	GIR,UKG	-0.0157133	0.0007006	-22.4284
AB	GIR,UKW	-0.0183218	0.000626734	-29.2337
AB	GIR,VAROTT	-0.0188292	0.000540929	-34.8091
AB	GIR,VOS	-0.0193925	0.000540736	-35.8631
AB	GIR,WAGY	-0.0167157	0.000675997	-24.7274
AB	GIR,WHPK	-0.0193084	0.000670101	-28.8141
AB	GIR,YAR	-0.0191729	0.000640302	-29.9435
AB	GIR,YKT	-0.012902	0.00058158	-22.1844
AB	GIR,ZVT	-0.019058	0.000689392	-27.6446
AB	GRIALP,ACE	-0.0199256	0.000614154	-32.444
AB	GRIALP,ACH	-0.0173952	0.000537448	-32.3663
AB	GRIALP,ANKW	-0.00394564	0.000644489	-6.12211
AB	GRIALP,BAG	-0.018636	0.000746065	-24.979
AB	GRIALP,BALI	-0.016409	0.000523909	-31.3204
AB	GRIALP,BRE	-0.0183401	0.00052987	-34.6125
AB	GRIALP,DAJ	-0.020001	0.000603623	-33.1349
AB	GRIALP,DHA	-0.020155	0.000626114	-32.1907
AB	GRIALP,GBI	-0.0182559	0.000552789	-33.025
AB	GRIALP,GUZ	-0.0193303	0.000652293	-29.6343
AB	GRIALP,HAR	-0.0204006	0.000588836	-34.6457
AB	GRIALP,HIS	-0.0200096	0.000598847	-33.4136
AB	GRIALP,HN	-0.0194364	0.000673646	-28.8525
AB	GRIALP,KAN	-0.0201859	0.000611471	-33.012
AB	GRIALP,KUR	-0.00435797	0.000432872	-10.0676
AB	GRIALP,LOH	-0.0197669	0.000613259	-32.2325
AB	GRIALP,LX	-0.00760942	0.00054191	-14.0419
AB	GRIALP,MAD	-0.0177362	0.000558402	-31.7625
AB	GRIALP,NEL	-0.0192124	0.000584935	-32.8454
AB	GRIALP,ONG	-0.0128904	0.000472038	-27.3081
AB	GRIALP,PES	-0.0194459	0.000674865	-28.8145
AB	GRIALP,ROJ	-0.0199298	0.000606034	-32.8857
AB	GRIALP,RSIN	-0.0198387	0.000637042	-31.1419
AB	GRIALP,SHK	-0.00791587	0.000442507	-17.8887
AB	GRIALP,THA	-0.0195334	0.000577883	-33.8016
AB	GRIALP,ZBO	-0.0100651	0.000405892	-24.7975
AB	GRIALP,ZEB	-0.0103583	0.000422225	-24.5326
AB	GRIALP,ZMA	-0.0122984	0.000526927	-23.3399
AB	HAR,ABO	-0.0199788	0.000715616	-27.9183
AB	HAR,ALA	-0.0196249	0.000652327	-30.0844
AB	HAR,ANR	-0.0196828	0.000701838	-28.0447
AB	HAR,BGAL	-0.0199415	0.000664149	-30.0256
AB	HAR,BLP	-0.0199634	0.000644111	-30.9937
AB	HAR,BUR	-0.0202369	0.000636177	-31.8102
AB	HAR,BURY	-0.0130188	0.000465714	-27.9545
AB	HAR,CINI	-0.0144644	0.000514453	-28.1161
AB	HAR,CRK	-0.0185817	0.000739959	-25.1118
AB	HAR,DBB	-0.0169273	0.000638359	-26.517
AB	HAR,DEV	-0.0201375	0.000801372	-25.1288
AB	HAR,DEX	-0.0203909	0.00080868	-25.215
AB	HAR,FLR	-0.0199862	0.000698115	-28.6288
AB	HAR,GARF	-0.0188807	0.000636807	-29.6491
AB	HAR,GEL	-0.0199486	0.000569028	-35.0574
AB	HAR,GUEL	-0.011546	0.000613	-18.8353
AB	HAR,HANW	-0.0159111	0.000550467	-28.9048
AB	HAR,HRB	-0.0171743	0.000531033	-32.3413
AB	HAR,ITHOLST	-0.0200523	0.000636125	-31.5226
AB	HAR,KAL	-0.014073	0.000525609	-26.7747
AB	HAR,KAW	-0.0184436	0.000692814	-26.6213
AB	HAR,LAG	-0.0146646	0.000730494	-20.0749
AB	HAR,LKB	-0.0168368	0.000553806	-30.402
AB	HAR,LKV	-0.0201446	0.000648864	-31.046
AB	HAR,MALT	-0.0156186	0.000813377	-19.2021
AB	HAR,MAR	-0.0190275	0.000656881	-28.9665
AB	HAR,MARCH	-0.0151983	0.000581331	-26.1439
AB	HAR,MDN	-0.0194591	0.00057544	-33.816
AB	HAR,MG	-0.00934677	0.00067216	-13.9056
AB	HAR,MNB	-0.0180562	0.000538065	-33.5577
AB	HAR,MOR	-0.0190331	0.000684475	-27.8069
AB	HAR,MWF	-0.0207784	0.000638076	-32.5641
AB	HAR,NDAM	-0.00895699	0.000675904	-13.2519
AB	HAR,NORM	-0.0209638	0.000621842	-33.7125
AB	HAR,PMT	-0.0201216	0.000550123	-36.5766
AB	HAR,PROropa	-0.0200471	0.000593422	-33.7822
AB	HAR,REDP	-0.0195329	0.000851436	-22.9412
AB	HAR,RHF	-0.0202246	0.000595577	-33.9581
AB	HAR,RHS	-0.0117069	0.000478898	-24.4455
AB	HAR,ROMO	-0.0125316	0.000952576	-13.1555
AB	HAR,SABR	-0.0202594	0.000596744	-33.9499
AB	HAR,SENP	-0.0113014	0.000749775	-15.0731
AB	HAR,SH	-0.0198495	0.000714641	-27.7755
AB	HAR,SHB	-0.0153931	0.000519556	-29.6274
AB	HAR,SKB	-0.0177571	0.000570505	-31.1253
AB	HAR,SMR	-0.0208307	0.000683586	-30.4727
AB	HAR,TAR	-0.0205591	0.00066818	-30.7688
AB	HAR,TXLH	-0.0138915	0.000676866	-20.5232
AB	HAR,UKG	-0.0163148	0.000729945	-22.3507
AB	HAR,VOS	-0.0200175	0.000560431	-35.718
AB	HAR,WAGY	-0.0175458	0.000710571	-24.6925
AB	HAR,WHPK	-0.0203798	0.000738943	-27.5796
AB	HAR,YKT	-0.0137765	0.000603661	-22.8216
AB	HAR,ZVT	-0.01977	0.000615516	-32.1194
AB	HRI,ACE	-0.0162802	0.000584246	-27.8653
AB	HRI,ACH	-0.0141461	0.000471298	-30.0151
AB	HRI,ANKW	-0.00262796	0.000538587	-4.87937
AB	HRI,BAG	-0.0155171	0.000649331	-23.8971
AB	HRI,BALI	-0.0136291	0.000696173	-19.5772
AB	HRI,BRE	-0.0151197	0.00053598	-28.2094
AB	HRI,DAJ	-0.0164191	0.000537998	-30.5189
AB	HRI,DHA	-0.0166941	0.000539278	-30.9563
AB	HRI,GBI	-0.0150631	0.000488156	-30.8572
AB	HRI,GUZ	-0.0155557	0.000577094	-26.9552
AB	HRI,HAR	-0.0166051	0.000563008	-29.4936
AB	HRI,HIS	-0.0164536	0.00053137	-30.9644
AB	HRI,HN	-0.0158664	0.000599959	-26.4458
AB	HRI,KAN	-0.0166565	0.000561458	-29.6665
AB	HRI,KUR	-0.00274882	0.000327707	-8.38804
AB	HRI,LOH	-0.0163092	0.000554417	-29.4168
AB	HRI,LX	-0.00588784	0.000490491	-12.004
AB	HRI,MAD	-0.0145825	0.000581371	-25.083
AB	HRI,NEL	-0.0158295	0.000537614	-29.4441
AB	HRI,ONG	-0.0108309	0.000434684	-24.9167
AB	HRI,PES	-0.0157648	0.000574381	-27.4466
AB	HRI,ROJ	-0.0166065	0.000525419	-31.6063
AB	HRI,RSIN	-0.0163972	0.000558158	-29.3773
AB	HRI,SHK	-0.00610314	0.000348198	-17.5278
AB	HRI,THA	-0.015955	0.000562456	-28.3667
AB	HRI,ZBO	-0.00784115	0.000359932	-21.7851
AB	HRI,ZEB	-0.00831496	0.000382824	-21.7201
AB	HRI,ZMA	-0.00985636	0.000458217	-21.5102
AB	HRP,ACE	-0.0157824	0.000662157	-23.8349
AB	HRP,ACH	-0.0137085	0.000544799	-25.1625
AB	HRP,ANKW	-0.00304314	0.000619565	-4.91174
AB	HRP,BAG	-0.0145701	0.000677997	-21.4899
AB	HRP,BALI	-0.0130457	0.000747131	-17.4611
AB	HRP,BRE	-0.0144165	0.000709251	-20.3264
AB	HRP,CHO	-0.0156105	0.000670861	-23.2694
AB	HRP,DAJ	-0.0159315	0.000684453	-23.2762
AB	HRP,DHA	-0.0157413	0.00069137	-22.7683
AB	HRP,GBI	-0.0144288	0.000584042	-24.7051
AB	HRP,GUZ	-0.0148578	0.000765074	-19.4201
AB	HRP,HAR	-0.0160364	0.000729201	-21.9918
AB	HRP,HIS	-0.0158678	0.000655497	-24.2072
AB	HRP,HN	-0.0149301	0.000730383	-20.4414
AB	HRP,KAN	-0.0157692	0.000704103	-22.3962
AB	HRP,KUR	-0.00328278	0.000444111	-7.3918
AB	HRP,LOH	-0.0155309	0.000659572	-23.547
AB	HRP,LX	-0.00516986	0.000586809	-8.81014
AB	HRP,MAD	-0.0137104	0.000715297	-19.1673
AB	HRP,NEL	-0.0151934	0.000628591	-24.1705
AB	HRP,ONG	-0.0105959	0.000569982	-18.5898
AB	HRP,PES	-0.0152778	0.000701204	-21.788
AB	HRP,ROJ	-0.0157481	0.000659816	-23.8674
AB	HRP,RSIN	-0.0157817	0.000683957	-23.0742
AB	HRP,SHK	-0.00606006	0.000528674	-11.4627
AB	HRP,THA	-0.0152494	0.000657887	-23.1793
AB	HRP,ZBO	-0.00787654	0.000490722	-16.0509
AB	HRP,ZEB	-0.00815242	0.00051816	-15.7334
AB	HRP,ZMA	-0.00971906	0.000571877	-16.995
AB	KERR,ACE	-0.0194701	0.00072157	-26.983
AB	KERR,ACH	-0.0171773	0.000586769	-29.2744
AB	KERR,AFR	-0.00231778	0.000706338	-3.2814
AB	KERR,ANKW	-0.00369191	0.000779059	-4.73893
AB	KERR,BAG	-0.0179814	0.000776184	-23.1664
AB	KERR,BALI	-0.0156018	0.000807624	-19.3182
AB	KERR,BOR	-0.00461522	0.000519905	-8.87705
AB	KERR,BORG	-0.0111004	0.000634022	-17.5079
AB	KERR,BR	-0.0158851	0.000712496	-22.295
AB	KERR,BRE	-0.0179775	0.000718211	-25.031
AB	KERR,CHO	-0.0196148	0.000748783	-26.1956
AB	KERR,DAJ	-0.0194111	0.000724571	-26.7898
AB	KERR,DHA	-0.0198891	0.000761845	-26.1064
AB	KERR,GBI	-0.0180503	0.000629707	-28.6647
AB	KERR,GIR	-0.0193443	0.000736226	-26.275
AB	KERR,GUZ	-0.0188852	0.000783165	-24.1139
AB	KERR,HAR	-0.0201896	0.000784049	-25.7504
AB	KERR,HIS	-0.0197291	0.000705633	-27.9595
AB	KERR,HN	-0.0187172	0.000904108	-20.7024
AB	KERR,KAN	-0.0198245	0.000687266	-28.8454
AB	KERR,KUR	-0.00453864	0.000563876	-8.049
AB	KERR,LOH	-0.0193407	0.00072787	-26.5717
AB	KERR,LX	-0.00713311	0.000653924	-10.9082
AB	KERR,MAD	-0.0175827	0.000729064	-24.1169
AB	KERR,NEL	-0.0190044	0.000724301	-26.2382
AB	KERR,ONG	-0.0126367	0.00054324	-23.2617
AB	KERR,PES	-0.018695	0.000745816	-25.0666
AB	KERR,ROJ	-0.0197995	0.000706162	-28.0382
AB	KERR,RSIN	-0.0195604	0.000754882	-25.9119
AB	KERR,SAHW	-0.0196112	0.000702994	-27.8967
AB	KERR,SHK	-0.00876296	0.000554855	-15.7933
AB	KERR,THA	-0.0191816	0.000678906	-28.2536
AB	KERR,ZBO	-0.0102673	0.000582183	-17.6359
AB	KERR,ZEB	-0.0106659	0.000502081	-21.2434
AB	KERR,ZFU	-0.00992562	0.000570371	-17.402
AB	KERR,ZMA	-0.0129006	0.000659996	-19.5465
AB	KHO,ACE	-0.0191275	0.000670039	-28.5468
AB	KHO,ACH	-0.0168402	0.00059559	-28.2748
AB	KHO,ANKW	-0.00357594	0.000660114	-5.41716
AB	KHO,BAG	-0.0178651	0.000759371	-23.5262
AB	KHO,BALI	-0.0151759	0.000722383	-21.0081
AB	KHO,BOR	-0.00405652	0.000442247	-9.17253
AB	KHO,BRE	-0.0175657	0.000653176	-26.8927
AB	KHO,CHO	-0.0197374	0.000685642	-28.7867
AB	KHO,DAJ	-0.0195794	0.000652003	-30.0296
AB	KHO,DHA	-0.0195851	0.00068363	-28.6488
AB	KHO,GBI	-0.0177869	0.000620631	-28.6593
AB	KHO,GIR	-0.0191959	0.000666606	-28.7965
AB	KHO,GUZ	-0.0187887	0.000667332	-28.155
AB	KHO,HAR	-0.0200313	0.000711021	-28.1726
AB	KHO,HIS	-0.0196948	0.00062496	-31.5137
AB	KHO,HN	-0.0183695	0.000791209	-23.217
AB	KHO,KAN	-0.0196219	0.00065853	-29.7965
AB	KHO,KUR	-0.0041482	0.00045299	-9.15739
AB	KHO,LOH	-0.0192438	0.000675663	-28.4814
AB	KHO,LX	-0.00687599	0.000592116	-11.6126
AB	KHO,MAD	-0.0169221	0.000676297	-25.0217
AB	KHO,NEL	-0.0191428	0.000628254	-30.4698
AB	KHO,ONG	-0.0128415	0.000544958	-23.5641
AB	KHO,PES	-0.018514	0.000697745	-26.534
AB	KHO,ROJ	-0.0196199	0.000648273	-30.2648
AB	KHO,RSIN	-0.0194463	0.000679941	-28.5999
AB	KHO,SHK	-0.00791028	0.000459418	-17.2181
AB	KHO,THA	-0.0190161	0.000651824	-29.1737
AB	KHO,ZBO	-0.0101911	0.000479523	-21.2526
AB	KHO,ZEB	-0.0100684	0.00046187	-21.7993
AB	KHO,ZMA	-0.012214	0.000603579	-20.236
AB	LH,ACE	-0.0204429	0.000720603	-28.3692
AB	LH,ACH	-0.0178098	0.000647117	-27.5218
AB	LH,ANKW	-0.00391327	0.000934688	-4.18671
AB	LH,BAG	-0.0185979	0.000920269	-20.2092
AB	LH,BALI	-0.0163087	0.000837197	-19.4801
AB	LH,BOR	-0.00532746	0.000631923	-8.43054
AB	LH,BORG	-0.0112669	0.000803429	-14.0236
AB	LH,BR	-0.0164514	0.000764484	-21.5196
AB	LH,BRE	-0.0187626	0.000666599	-28.1468
AB	LH,CHO	-0.0202236	0.00075059	-26.9437
AB	LH,DAJ	-0.0201081	0.000755965	-26.5993
AB	LH,DHA	-0.0203591	0.000692582	-29.396
AB	LH,GBI	-0.0188055	0.000613693	-30.6431
AB	LH,GIR	-0.0200752	0.000716602	-28.0144
AB	LH,GUZ	-0.0193469	0.000756512	-25.5738
AB	LH,HAR	-0.0207006	0.000770004	-26.8837
AB	LH,HIS	-0.02072	0.000678157	-30.5534
AB	LH,HN	-0.019401	0.000765636	-25.3397
AB	LH,KAN	-0.0205562	0.000693415	-29.6449
AB	LH,KUR	-0.00610994	0.000539453	-11.3262
AB	LH,LOH	-0.0200649	0.000718213	-27.9372
AB	LH,LX	-0.00721967	0.000701801	-10.2873
AB	LH,MAD	-0.0178986	0.000706905	-25.3197
AB	LH,NEL	-0.0197372	0.000665958	-29.6373
AB	LH,ONG	-0.0132406	0.000601083	-22.0278
AB	LH,PES	-0.0194898	0.000798501	-24.408
AB	LH,ROJ	-0.0203441	0.000655294	-31.0458
AB	LH,RSIN	-0.0204134	0.000719291	-28.3799
AB	LH,SAHW	-0.0203755	0.000704086	-28.939
AB	LH,SHK	-0.00925239	0.000627229	-14.7512
AB	LH,THA	-0.0199409	0.000702445	-28.3879
AB	LH,ZBO	-0.0111853	0.000557271	-20.0715
AB	LH,ZEB	-0.0113238	0.000659738	-17.1641
AB	LH,ZMA	-0.013798	0.00073685	-18.7257
AB	LINC,ACE	-0.0194321	0.000747221	-26.0058
AB	LINC,ACH	-0.0173149	0.00064859	-26.6963
AB	LINC,ANKW	-0.00337093	0.000880941	-3.82651
AB	LINC,BAG	-0.0182349	0.000821871	-22.1871
AB	LINC,BALI	-0.0159013	0.000846401	-18.7869
AB	LINC,BOR	-0.00435344	0.000521064	-8.35489
AB	LINC,BRE	-0.0183889	0.000780201	-23.5694
AB	LINC,CHO	-0.0203551	0.000781413	-26.0491
AB	LINC,DAJ	-0.0199917	0.000740151	-27.0102
AB	LINC,DHA	-0.0201095	0.000757593	-26.5439
AB	LINC,GBI	-0.0182703	0.000677452	-26.9691
AB	LINC,GIR	-0.0197013	0.000745901	-26.4127
AB	LINC,GUZ	-0.0191075	0.000827661	-23.0862
AB	LINC,HAR	-0.0201266	0.000814283	-24.7169
AB	LINC,HIS	-0.020003	0.00072093	-27.7462
AB	LINC,HN	-0.018245	0.000862833	-21.1454
AB	LINC,KAN	-0.0199513	0.00078223	-25.5056
AB	LINC,KUR	-0.00441391	0.000581588	-7.58941
AB	LINC,LOH	-0.0198367	0.000770702	-25.7385
AB	LINC,LX	-0.00707246	0.000618523	-11.4344
AB	LINC,MAD	-0.0177552	0.000773276	-22.961
AB	LINC,NEL	-0.0196211	0.000754893	-25.9919
AB	LINC,ONG	-0.0128378	0.000577481	-22.2307
AB	LINC,PES	-0.0185889	0.000788178	-23.5847
AB	LINC,ROJ	-0.0200818	0.00073819	-27.2042
AB	LINC,RSIN	-0.0198739	0.000807364	-24.6158
AB	LINC,SAHW	-0.0197262	0.000806363	-24.4631
AB	LINC,SHK	-0.0085619	0.000603006	-14.1987
AB	LINC,THA	-0.019455	0.00072955	-26.6672
AB	LINC,ZBO	-0.0105644	0.000607076	-17.4021
AB	LINC,ZEB	-0.0106204	0.000601057	-17.6696
AB	LINC,ZMA	-0.0126788	0.00071665	-17.6918
AB	MAAN,ACE	-0.0195972	0.000590239	-33.2022
AB	MAAN,ACH	-0.0171573	0.00053845	-31.8642
AB	MAAN,ANKW	-0.00358036	0.000699778	-5.11642
AB	MAAN,BAG	-0.0182008	0.00066636	-27.3137
AB	MAAN,BALI	-0.0162071	0.00068761	-23.5702
AB	MAAN,BRE	-0.0183322	0.000583588	-31.4129
AB	MAAN,DAJ	-0.0199019	0.000583962	-34.0808
AB	MAAN,DHA	-0.0200564	0.000612055	-32.7689
AB	MAAN,GBI	-0.0180602	0.000533251	-33.8681
AB	MAAN,GUZ	-0.0190256	0.000679224	-28.0109
AB	MAAN,HAR	-0.0203394	0.000606614	-33.5295
AB	MAAN,HIS	-0.0200053	0.000564123	-35.4627
AB	MAAN,HN	-0.0189378	0.000741508	-25.5395
AB	MAAN,KAN	-0.0196986	0.00061369	-32.0986
AB	MAAN,KUR	-0.00413407	0.000488856	-8.45662
AB	MAAN,LOH	-0.0198534	0.000586873	-33.8291
AB	MAAN,LX	-0.00726553	0.000593271	-12.2466
AB	MAAN,MAD	-0.0177023	0.000573244	-30.881
AB	MAAN,NEL	-0.0193645	0.000599151	-32.3199
AB	MAAN,ONG	-0.0128574	0.000438499	-29.3213
AB	MAAN,PES	-0.0190551	0.000589289	-32.3359
AB	MAAN,ROJ	-0.0200034	0.000571667	-34.9913
AB	MAAN,RSIN	-0.0198227	0.000629367	-31.4963
AB	MAAN,SHK	-0.00818774	0.000474915	-17.2404
AB	MAAN,THA	-0.0193874	0.000566918	-34.198
AB	MAAN,ZBO	-0.0103253	0.000502984	-20.5281
AB	MAAN,ZEB	-0.0105299	0.000489923	-21.4929
AB	MAAN,ZMA	-0.0124159	0.000615786	-20.1627
AB	MONT,ACE	-0.0192146	0.000681102	-28.211
AB	MONT,ACH	-0.0166702	0.000561759	-29.675
AB	MONT,ANKW	-0.00315796	0.00068807	-4.58959
AB	MONT,BAG	-0.0179126	0.000742224	-24.1336
AB	MONT,BALI	-0.0159785	0.000723938	-22.0716
AB	MONT,BOR	-0.00315626	0.000411495	-7.67023
AB	MONT,BRE	-0.0175162	0.000659435	-26.5624
AB	MONT,CHO	-0.019542	0.000721982	-27.0672
AB	MONT,DAJ	-0.0193592	0.000674423	-28.7049
AB	MONT,DHA	-0.0195436	0.000663222	-29.4676
AB	MONT,GBI	-0.0175926	0.000599596	-29.3408
AB	MONT,GIR	-0.0190458	0.000642131	-29.6604
AB	MONT,GUZ	-0.0184988	0.000677841	-27.2907
AB	MONT,HAR	-0.0195026	0.000705877	-27.6289
AB	MONT,HIS	-0.0193325	0.000646468	-29.9047
AB	MONT,HN	-0.0189209	0.0007686	-24.6174
AB	MONT,KAN	-0.0195549	0.000674864	-28.9761
AB	MONT,KUR	-0.00319934	0.000469145	-6.8195
AB	MONT,LOH	-0.0191523	0.000680059	-28.1627
AB	MONT,LX	-0.0071575	0.000574398	-12.4609
AB	MONT,MAD	-0.0169719	0.000656822	-25.8394
AB	MONT,NEL	-0.0187065	0.000660507	-28.3214
AB	MONT,ONG	-0.0116157	0.000544393	-21.3369
AB	MONT,PES	-0.018484	0.000667523	-27.6904
AB	MONT,ROJ	-0.0192907	0.000647355	-29.7992
AB	MONT,RSIN	-0.019349	0.000675752	-28.6332
AB	MONT,SAHW	-0.0192051	0.000689644	-27.8478
AB	MONT,SHK	-0.00722321	0.000476574	-15.1565
AB	MONT,THA	-0.0188221	0.00063088	-29.8346
AB	MONT,ZBO	-0.00929336	0.000471486	-19.7108
AB	MONT,ZEB	-0.00961722	0.000472433	-20.3568
AB	MONT,ZMA	-0.0115255	0.000618945	-18.6212
AB	MRM,ACE	-0.0139288	0.000593152	-23.4827
AB	MRM,ACH	-0.0121305	0.000451681	-26.8563
AB	MRM,ANKW	-0.00183528	0.000545144	-3.3666
AB	MRM,BAG	-0.0132735	0.000604344	-21.9634
AB	MRM,BALI	-0.012191	0.000572629	-21.2894
AB	MRM,BRE	-0.0130496	0.000558694	-23.3573
AB	MRM,DAJ	-0.0141723	0.000536375	-26.4223
AB	MRM,DHA	-0.0144213	0.000570728	-25.2683
AB	MRM,GBI	-0.0129188	0.00053751	-24.0345
AB	MRM,GUZ	-0.0133074	0.000581236	-22.8951
AB	MRM,HAR	-0.0145028	0.000635028	-22.838
AB	MRM,HIS	-0.0142873	0.000552742	-25.848
AB	MRM,HN	-0.0134872	0.000579337	-23.2804
AB	MRM,KAN	-0.0140967	0.000593195	-23.7641
AB	MRM,KUR	-0.00212088	0.000370965	-5.71719
AB	MRM,LOH	-0.0140299	0.000571841	-24.5346
AB	MRM,LX	-0.0046258	0.000444526	-10.4061
AB	MRM,MAD	-0.0126371	0.000538105	-23.4845
AB	MRM,NEL	-0.013519	0.000560994	-24.0983
AB	MRM,ONG	-0.00950702	0.000462933	-20.5365
AB	MRM,PES	-0.0134119	0.00061951	-21.6492
AB	MRM,ROJ	-0.0141303	0.000546927	-25.8359
AB	MRM,RSIN	-0.0140207	0.000593511	-23.6233
AB	MRM,SHK	-0.00475523	0.000399251	-11.9104
AB	MRM,THA	-0.013578	0.000557346	-24.3619
AB	MRM,ZBO	-0.0066269	0.000412818	-16.0528
AB	MRM,ZEB	-0.00664431	0.000430073	-15.4492
AB	MRM,ZMA	-0.00825717	0.000451415	-18.2917
AB	PIR,ACE	-0.0190594	0.000656902	-29.014
AB	PIR,ACH	-0.016533	0.000545805	-30.2911
AB	PIR,ANKW	-0.00225773	0.000607237	-3.71804
AB	PIR,BAG	-0.0176486	0.000752818	-23.4434
AB	PIR,BALI	-0.0158404	0.000706168	-22.4315
AB	PIR,BOR	-0.00148268	0.000394366	-3.75966
AB	PIR,BRE	-0.0176046	0.000601861	-29.2503
AB	PIR,CHO	-0.018869	0.00067088	-28.1258
AB	PIR,DAJ	-0.0191748	0.000618567	-30.9987
AB	PIR,DHA	-0.0192712	0.000635737	-30.3131
AB	PIR,GBI	-0.0172449	0.000563979	-30.5772
AB	PIR,GIR	-0.0189373	0.000613507	-30.8673
AB	PIR,GUZ	-0.0180593	0.00066333	-27.2252
AB	PIR,HAR	-0.0195263	0.000601958	-32.438
AB	PIR,HIS	-0.0192623	0.000600458	-32.0793
AB	PIR,HN	-0.0186113	0.000741146	-25.1115
AB	PIR,KAN	-0.0192484	0.000625014	-30.7968
AB	PIR,KUR	-0.00183378	0.000466997	-3.92674
AB	PIR,LOH	-0.018862	0.000633433	-29.7774
AB	PIR,LX	-0.00768861	0.000504805	-15.2309
AB	PIR,MAD	-0.0171457	0.000605942	-28.2959
AB	PIR,NEL	-0.0184571	0.000616391	-29.9438
AB	PIR,ONG	-0.0125882	0.000509025	-24.73
AB	PIR,PES	-0.0181266	0.000651777	-27.811
AB	PIR,ROJ	-0.0192668	0.00061483	-31.3368
AB	PIR,RSIN	-0.0191746	0.000628357	-30.5154
AB	PIR,SHK	-0.00630844	0.000517554	-12.189
AB	PIR,THA	-0.0187257	0.000595627	-31.4386
AB	PIR,ZBO	-0.00834584	0.000475835	-17.5394
AB	PIR,ZEB	-0.00893943	0.000507771	-17.6052
AB	PIR,ZMA	-0.0111776	0.00060087	-18.6023
AB	PRE,ACE	-0.0153851	0.000533342	-28.8465
AB	PRE,ACH	-0.0135454	0.000454244	-29.8197
AB	PRE,ANKW	-0.00289511	0.000510167	-5.67482
AB	PRE,BAG	-0.0145206	0.000598103	-24.2778
AB	PRE,BALI	-0.0126656	0.000605918	-20.9031
AB	PRE,BOR	-0.00280033	0.000360821	-7.76099
AB	PRE,BRE	-0.0141659	0.000500258	-28.3172
AB	PRE,CHO	-0.0156602	0.000545051	-28.7316
AB	PRE,DAJ	-0.0157529	0.000497352	-31.6736
AB	PRE,DHA	-0.0157838	0.000514346	-30.6872
AB	PRE,GBI	-0.0141554	0.000470347	-30.0958
AB	PRE,GIR	-0.0154675	0.00050602	-30.5669
AB	PRE,GUZ	-0.0149223	0.000551581	-27.0537
AB	PRE,HAR	-0.0161469	0.00048524	-33.2761
AB	PRE,HIS	-0.0156894	0.00048392	-32.4215
AB	PRE,HN	-0.0147923	0.000575276	-25.7134
AB	PRE,KAN	-0.0156751	0.000529677	-29.5937
AB	PRE,KUR	-0.00302085	0.00039055	-7.73487
AB	PRE,LOH	-0.0153779	0.000493258	-31.1762
AB	PRE,LX	-0.00549744	0.000467506	-11.7591
AB	PRE,MAD	-0.0137909	0.000504915	-27.3134
AB	PRE,NEL	-0.0151518	0.000516541	-29.3332
AB	PRE,ONG	-0.0104309	0.000412099	-25.3116
AB	PRE,PES	-0.0148837	0.000551565	-26.9846
AB	PRE,ROJ	-0.0156699	0.00050917	-30.7754
AB	PRE,RSIN	-0.0155305	0.000525709	-29.542
AB	PRE,SAHW	-0.0155677	0.000517949	-30.0564
AB	PRE,SHK	-0.00610345	0.000379469	-16.0842
AB	PRE,THA	-0.0152471	0.000496228	-30.7261
AB	PRE,ZBO	-0.00768127	0.000370211	-20.7483
AB	PRE,ZEB	-0.00794292	0.000363558	-21.8477
AB	PRE,ZMA	-0.00970472	0.000444708	-21.8227
AB	PRP,ACE	-0.0194032	0.000643774	-30.1397
AB	PRP,ACH	-0.0169346	0.000528136	-32.0648
AB	PRP,ANKW	-0.00382707	0.000661185	-5.78819
AB	PRP,BAG	-0.0178131	0.000757139	-23.5268
AB	PRP,BALI	-0.015292	0.00068884	-22.1997
AB	PRP,BOR	-0.00443136	0.000425412	-10.4166
AB	PRP,BRE	-0.017662	0.000610326	-28.9387
AB	PRP,CHO	-0.0195429	0.000655164	-29.829
AB	PRP,DAJ	-0.0195128	0.000619214	-31.5122
AB	PRP,DHA	-0.0197073	0.000626278	-31.4674
AB	PRP,GBI	-0.0177298	0.000557954	-31.7764
AB	PRP,GIR	-0.0193022	0.00060796	-31.7492
AB	PRP,GUZ	-0.018774	0.000639279	-29.3675
AB	PRP,HAR	-0.0199921	0.000626691	-31.901
AB	PRP,HIS	-0.0197016	0.000581603	-33.8746
AB	PRP,HN	-0.0185922	0.000738495	-25.1758
AB	PRP,KAN	-0.0195744	0.000621617	-31.4895
AB	PRP,KUR	-0.00454728	0.000452313	-10.0534
AB	PRP,LOH	-0.0194534	0.000619942	-31.3794
AB	PRP,LX	-0.00703222	0.000563917	-12.4703
AB	PRP,MAD	-0.0172913	0.000665843	-25.9691
AB	PRP,NEL	-0.0189245	0.00059331	-31.8965
AB	PRP,ONG	-0.012625	0.000497778	-25.3627
AB	PRP,PES	-0.0188743	0.000647241	-29.1611
AB	PRP,ROJ	-0.0194693	0.000586551	-33.1929
AB	PRP,RSIN	-0.0194347	0.000648935	-29.9485
AB	PRP,SHK	-0.00823736	0.000468267	-17.5911
AB	PRP,THA	-0.0190872	0.000566016	-33.7221
AB	PRP,ZBO	-0.0102621	0.000482474	-21.2697
AB	PRP,ZEB	-0.0100969	0.000480042	-21.0335
AB	PRP,ZMA	-0.0125178	0.000588233	-21.2803
AB	RET,ACE	-0.0185014	0.000645339	-28.6692
AB	RET,ACH	-0.0163034	0.000583091	-27.9603
AB	RET,BAG	-0.0174389	0.000778814	-22.3917
AB	RET,BALI	-0.0151813	0.000612232	-24.7967
AB	RET,BRE	-0.016953	0.000606762	-27.9401
AB	RET,DAJ	-0.0184307	0.000626409	-29.4228
AB	RET,DHA	-0.0187139	0.000679667	-27.5339
AB	RET,GBI	-0.0167596	0.000591275	-28.3449
AB	RET,GUZ	-0.0176253	0.000689393	-25.5665
AB	RET,HAR	-0.0188892	0.000627316	-30.1112
AB	RET,HIS	-0.018671	0.000625365	-29.8562
AB	RET,HN	-0.0179518	0.000709752	-25.293
AB	RET,KAN	-0.0186124	0.000635954	-29.267
AB	RET,LOH	-0.0183636	0.000653111	-28.1172
AB	RET,LX	-0.00680473	0.00055163	-12.3357
AB	RET,MAD	-0.0166136	0.000618518	-26.8604
AB	RET,NEL	-0.017834	0.000652856	-27.3169
AB	RET,ONG	-0.0121273	0.000515893	-23.5073
AB	RET,PES	-0.0176092	0.000667726	-26.3719
AB	RET,ROJ	-0.0187286	0.000632968	-29.5886
AB	RET,RSIN	-0.0186424	0.000671792	-27.7503
AB	RET,SHK	-0.00545839	0.00046625	-11.707
AB	RET,THA	-0.018019	0.000637023	-28.2863
AB	RET,ZBO	-0.00766504	0.000470052	-16.3068
AB	RET,ZEB	-0.00820216	0.000438663	-18.6981
AB	RET,ZMA	-0.0107062	0.000551197	-19.4236
AB	RUHE,ACE	-0.0197678	0.000625833	-31.5863
AB	RUHE,ACH	-0.0170857	0.00059265	-28.8294
AB	RUHE,AFR	-0.00239575	0.000679216	-3.52722
AB	RUHE,ANKW	-0.00374983	0.000756765	-4.95508
AB	RUHE,BAG	-0.0181292	0.000729564	-24.8494
AB	RUHE,BALI	-0.0151893	0.000928244	-16.3635
AB	RUHE,BOR	-0.00480499	0.000473544	-10.1469
AB	RUHE,BRE	-0.0180006	0.000687953	-26.1655
AB	RUHE,CHO	-0.019915	0.000671805	-29.644
AB	RUHE,DAJ	-0.0196599	0.000702395	-27.9899
AB	RUHE,DHA	-0.0199816	0.000683201	-29.247
AB	RUHE,GBI	-0.017995	0.000610423	-29.4796
AB	RUHE,GIR	-0.0192915	0.000683475	-28.2256
AB	RUHE,GUZ	-0.0189002	0.000754173	-25.0608
AB	RUHE,HAR	-0.0199257	0.000729478	-27.3149
AB	RUHE,HIS	-0.0200832	0.000648736	-30.9574
AB	RUHE,HN	-0.0188734	0.000760858	-24.8054
AB	RUHE,KAN	-0.0196611	0.000684739	-28.7134
AB	RUHE,KUR	-0.00483977	0.00051183	-9.45581
AB	RUHE,LOH	-0.0196691	0.000670924	-29.3165
AB	RUHE,LX	-0.00701402	0.000623873	-11.2427
AB	RUHE,MAD	-0.01747	0.000715014	-24.4331
AB	RUHE,NEL	-0.0192008	0.000694815	-27.6344
AB	RUHE,ONG	-0.0125251	0.000554763	-22.5775
AB	RUHE,PES	-0.0191421	0.000682001	-28.0676
AB	RUHE,ROJ	-0.0198197	0.000662433	-29.9196
AB	RUHE,RSIN	-0.0196637	0.000678913	-28.9635
AB	RUHE,SAHW	-0.0197961	0.000690429	-28.6722
AB	RUHE,SHK	-0.00852609	0.000543245	-15.6947
AB	RUHE,THA	-0.019392	0.000623987	-31.0776
AB	RUHE,ZBO	-0.0106474	0.000543801	-19.5796
AB	RUHE,ZEB	-0.010417	0.000551541	-18.8871
AB	RUHE,ZMA	-0.0126607	0.000693218	-18.2637
AB	SAHW,ABB	-0.00163731	0.000354111	-4.62371
AB	SAHW,ABO	-0.0193771	0.000705689	-27.4584
AB	SAHW,ALA	-0.0194787	0.000602702	-32.319
AB	SAHW,AN	-0.0191536	0.000659489	-29.0431
AB	SAHW,ANR	-0.0193122	0.000669966	-28.8257
AB	SAHW,ASTU	-0.0192827	0.000623138	-30.9445
AB	SAHW,AUB	-0.0197465	0.000654511	-30.1699
AB	SAHW,AYR	-0.0193094	0.000648195	-29.7895
AB	SAHW,BAO	-0.0129041	0.000700435	-18.423
AB	SAHW,BAQ	-0.0193752	0.000619354	-31.2829
AB	SAHW,BAR	-0.0188535	0.000598077	-31.5235
AB	SAHW,BARPUR	-0.0197789	0.00057711	-34.2723
AB	SAHW,BBB	-0.0191537	0.000644378	-29.7243
AB	SAHW,BGAL	-0.0193547	0.00062096	-31.169
AB	SAHW,BHB	-0.0157745	0.000511659	-30.8301
AB	SAHW,BLP	-0.019357	0.000635638	-30.4528
AB	SAHW,BPN	-0.0196194	0.0005882	-33.355
AB	SAHW,BRHV	-0.0199326	0.000628448	-31.7172
AB	SAHW,BST	-0.0185963	0.000589913	-31.5238
AB	SAHW,BSW	-0.0200148	0.000746897	-26.7973
AB	SAHW,BUR	-0.019732	0.000590622	-33.4089
AB	SAHW,BURY	-0.0127925	0.000497187	-25.7298
AB	SAHW,CABA	-0.0193607	0.000600082	-32.2634
AB	SAHW,CALV	-0.0147505	0.000691484	-21.3317
AB	SAHW,CAR	-0.0186575	0.000645261	-28.9146
AB	SAHW,CHAR	-0.0176859	0.000611576	-28.9185
AB	SAHW,CHIAN	-0.0150863	0.000633218	-23.8247
AB	SAHW,CINI	-0.0140729	0.00049052	-28.6898
AB	SAHW,CORR	-0.0155139	0.000748676	-20.7218
AB	SAHW,CORS	-0.0183089	0.000565092	-32.3998
AB	SAHW,CRK	-0.0181193	0.000722491	-25.0789
AB	SAHW,DAN	-0.0194822	0.000619494	-31.4486
AB	SAHW,DBB	-0.016493	0.000606889	-27.1762
AB	SAHW,DERE	-0.0192529	0.000623685	-30.8695
AB	SAHW,DEV	-0.0197297	0.000736882	-26.7745
AB	SAHW,DEX	-0.0200055	0.000763205	-26.2125
AB	SAHW,DFV	-0.019991	0.000693629	-28.8209
AB	SAHW,DGB	-0.0174801	0.000569309	-30.704
AB	SAHW,FLR	-0.019312	0.000620065	-31.1451
AB	SAHW,GARF	-0.0181364	0.0006239	-29.0695
AB	SAHW,GAS	-0.0195781	0.000682192	-28.6987
AB	SAHW,GEL	-0.0195438	0.000581442	-33.6126
AB	SAHW,GLW	-0.0201671	0.00068439	-29.4673
AB	SAHW,GNS	-0.0204627	0.000643231	-31.8124
AB	SAHW,GRIALP	-0.0197144	0.000611848	-32.2211
AB	SAHW,GUEL	-0.0115217	0.000579536	-19.8809
AB	SAHW,GVR	-0.0194323	0.000599577	-32.4101
AB	SAHW,HANW	-0.0156264	0.000554622	-28.1749
AB	SAHW,HFD	-0.0195111	0.000625512	-31.1922
AB	SAHW,HGL	-0.0202194	0.000741878	-27.2544
AB	SAHW,HOLST	-0.019807	0.000590361	-33.5506
AB	SAHW,HRB	-0.0168749	0.000532276	-31.7033
AB	SAHW,HRI	-0.0162786	0.000538136	-30.25
AB	SAHW,HRP	-0.0157607	0.000681054	-23.1416
AB	SAHW,IMB	-0.0168953	0.00047803	-35.3436
AB	SAHW,IST	-0.0195442	0.000645373	-30.2836
AB	SAHW,ITBROWN	-0.0203054	0.000697999	-29.0909
AB	SAHW,ITHOLST	-0.0195025	0.000655111	-29.7697
AB	SAHW,ITSIMM	-0.0197399	0.000723092	-27.2993
AB	SAHW,JER	-0.0199355	0.000661067	-30.1566
AB	SAHW,KAL	-0.0137103	0.000551051	-24.8803
AB	SAHW,KAW	-0.018453	0.000666891	-27.6702
AB	SAHW,KHO	-0.019557	0.000661113	-29.582
AB	SAHW,KOS	-0.0201304	0.000721332	-27.9073
AB	SAHW,LAG	-0.0142863	0.000687735	-20.773
AB	SAHW,LIM	-0.0192345	0.000620514	-30.9977
AB	SAHW,LKB	-0.0166845	0.000560238	-29.7811
AB	SAHW,LKV	-0.0197638	0.000583485	-33.8721
AB	SAHW,LWB	-0.0195043	0.000679015	-28.7244
AB	SAHW,MAAN	-0.0196281	0.000610453	-32.1533
AB	SAHW,MALT	-0.0146284	0.00080965	-18.0676
AB	SAHW,MAR	-0.0187217	0.000618031	-30.2925
AB	SAHW,MARA	-0.0195909	0.000608134	-32.2147
AB	SAHW,MARCH	-0.0149018	0.000548113	-27.1874
AB	SAHW,MARES	-0.0182504	0.000704532	-25.9043
AB	SAHW,MDN	-0.0188769	0.000578035	-32.657
AB	SAHW,MEN	-0.01889	0.000804841	-23.4705
AB	SAHW,MG	-0.00918114	0.000650889	-14.1055
AB	SAHW,MKB	-0.011894	0.000470672	-25.2703
AB	SAHW,MNB	-0.0174526	0.000557915	-31.2818
AB	SAHW,MOD	-0.0127394	0.000565856	-22.5135
AB	SAHW,MOR	-0.0186332	0.000597592	-31.1804
AB	SAHW,MOST	-0.0185142	0.000637306	-29.0507
AB	SAHW,MPIS	-0.0173334	0.000638046	-27.1664
AB	SAHW,MRM	-0.0141587	0.000554424	-25.5377
AB	SAHW,MRY	-0.0189677	0.000648952	-29.2282
AB	SAHW,MSH	-0.0189291	0.000752782	-25.1455
AB	SAHW,MUGR	-0.0193578	0.000727639	-26.6036
AB	SAHW,MWF	-0.0198209	0.000652597	-30.3724
AB	SAHW,NDAM	-0.00909484	0.000699595	-13.0002
AB	SAHW,NORM	-0.0201644	0.000632743	-31.8682
AB	SAHW,NRC	-0.019126	0.000585573	-32.662
AB	SAHW,OBV	-0.0199433	0.000556376	-35.845
AB	SAHW,OUL	-0.017209	0.000690408	-24.9259
AB	SAHW,PASIEG	-0.0196533	0.000702357	-27.982
AB	SAHW,PINZ	-0.0194337	0.000609192	-31.9008
AB	SAHW,PIR	-0.0190831	0.000651601	-29.2865
AB	SAHW,PMT	-0.0196403	0.000535982	-36.6436
AB	SAHW,POD	-0.0143143	0.000481814	-29.7092
AB	SAHW,PONTR	-0.0189189	0.000620346	-30.4973
AB	SAHW,PROropa	-0.019583	0.000617501	-31.7133
AB	SAHW,PRP	-0.0194052	0.000596838	-32.5133
AB	SAHW,PUST	-0.0198395	0.000557132	-35.6101
AB	SAHW,REDP	-0.0192412	0.000777107	-24.7601
AB	SAHW,REGG	-0.0185615	0.00051629	-35.9517
AB	SAHW,REND	-0.0201988	0.00061844	-32.6608
AB	SAHW,RET	-0.0183288	0.000648652	-28.2567
AB	SAHW,RHF	-0.0193421	0.000613913	-31.5062
AB	SAHW,RHS	-0.0115126	0.000502921	-22.8915
AB	SAHW,RMB	-0.0150662	0.000473606	-31.8117
AB	SAHW,RMG	-0.0146795	0.000524088	-28.0096
AB	SAHW,RMNG	-0.0158113	0.00077681	-20.3542
AB	SAHW,ROMO	-0.0122636	0.000883587	-13.8793
AB	SAHW,ROSSIC	-0.0145177	0.000565741	-25.6614
AB	SAHW,RPLAIN	-0.0190284	0.000650971	-29.2307
AB	SAHW,SABR	-0.0197264	0.000561788	-35.1136
AB	SAHW,SAR	-0.0194576	0.000554579	-35.0854
AB	SAHW,SENP	-0.0110489	0.000734712	-15.0384
AB	SAHW,SH	-0.0191713	0.000771069	-24.8633
AB	SAHW,SHB	-0.0152248	0.000526977	-28.8908
AB	SAHW,SKB	-0.0173779	0.000591645	-29.3722
AB	SAHW,SMR	-0.0199138	0.000670558	-29.6974
AB	SAHW,SOM	-0.0112058	0.000661549	-16.9387
AB	SAHW,SRB	-0.0133634	0.000482542	-27.6937
AB	SAHW,SUSS	-0.0185679	0.000634259	-29.275
AB	SAHW,TAG	-0.0193097	0.000655217	-29.4707
AB	SAHW,TAR	-0.0201038	0.000664283	-30.2639
AB	SAHW,TARE	-0.0200641	0.000639719	-31.364
AB	SAHW,TER	-0.0193947	0.000666773	-29.0874
AB	SAHW,TG	-0.00435915	0.000471666	-9.24202
AB	SAHW,TGV	-0.0193096	0.000572051	-33.755
AB	SAHW,TL	-0.0188913	0.000584378	-32.3271
AB	SAHW,TUD	-0.018731	0.000681	-27.5052
AB	SAHW,TXLH	-0.0133721	0.000682208	-19.6013
AB	SAHW,UKG	-0.0159597	0.000667744	-23.9008
AB	SAHW,UKW	-0.0187439	0.000612428	-30.6059
AB	SAHW,VAROTT	-0.0191395	0.000587976	-32.5515
AB	SAHW,VOS	-0.0194763	0.00057306	-33.9866
AB	SAHW,WAGY	-0.016691	0.000696057	-23.9794
AB	SAHW,WHPK	-0.0197189	0.000673582	-29.2747
AB	SAHW,YAR	-0.0193775	0.000621881	-31.1596
AB	SAHW,YKT	-0.013147	0.000631973	-20.8031
AB	SAHW,ZVT	-0.0192866	0.000646327	-29.8404
AB	SAL,ACE	-0.0194935	0.000608556	-32.0324
AB	SAL,ACH	-0.0171477	0.000519423	-33.013
AB	SAL,ANKW	-0.00355269	0.000675897	-5.25626
AB	SAL,BAG	-0.0183662	0.000675259	-27.1987
AB	SAL,BALI	-0.0162461	0.000611343	-26.5744
AB	SAL,BOR	-0.00340682	0.000434046	-7.84897
AB	SAL,BRE	-0.0179766	0.000571979	-31.4288
AB	SAL,CHO	-0.0195689	0.000606123	-32.2854
AB	SAL,DAJ	-0.0197162	0.00057084	-34.5389
AB	SAL,DHA	-0.0198531	0.000584736	-33.9522
AB	SAL,GBI	-0.0179067	0.000513741	-34.8555
AB	SAL,GIR	-0.0192982	0.000538854	-35.8134
AB	SAL,GUZ	-0.0186843	0.000579063	-32.2664
AB	SAL,HAR	-0.019823	0.000598721	-33.1089
AB	SAL,HIS	-0.0196576	0.000548408	-35.8449
AB	SAL,HN	-0.0187381	0.000717742	-26.107
AB	SAL,KAN	-0.019874	0.000572153	-34.7354
AB	SAL,KUR	-0.00350158	0.000470483	-7.44253
AB	SAL,LOH	-0.0193523	0.000576912	-33.5447
AB	SAL,LX	-0.00722028	0.000611345	-11.8105
AB	SAL,MAD	-0.0172863	0.000604414	-28.6
AB	SAL,NEL	-0.0189531	0.000584739	-32.4129
AB	SAL,ONG	-0.012075	0.00042204	-28.6111
AB	SAL,PES	-0.0188075	0.000552168	-34.0611
AB	SAL,ROJ	-0.0197014	0.000534086	-36.8881
AB	SAL,RSIN	-0.019589	0.000605031	-32.3768
AB	SAL,SAHW	-0.0194749	0.000590592	-32.9752
AB	SAL,SHK	-0.00736826	0.000462265	-15.9395
AB	SAL,THA	-0.0192023	0.000580373	-33.0861
AB	SAL,ZBO	-0.00968446	0.000486346	-19.9127
AB	SAL,ZEB	-0.00990989	0.000455132	-21.7737
AB	SAL,ZMA	-0.0120747	0.000586778	-20.5779
AB	SAM,ACE	-0.0134539	0.000594421	-22.6336
AB	SAM,ACH	-0.0116477	0.000502889	-23.1615
AB	SAM,BAG	-0.0127006	0.000655978	-19.3613
AB	SAM,BALI	-0.0117749	0.000624031	-18.8691
AB	SAM,BOR	-0.00160833	0.00034739	-4.62974
AB	SAM,BRE	-0.0125574	0.000561156	-22.3778
AB	SAM,CHO	-0.0133369	0.000579319	-23.0217
AB	SAM,DAJ	-0.0138496	0.000552141	-25.0835
AB	SAM,DHA	-0.0137442	0.000554451	-24.7889
AB	SAM,GBI	-0.0124758	0.0005326	-23.4243
AB	SAM,GIR	-0.0134512	0.000582803	-23.0802
AB	SAM,GUZ	-0.0127821	0.000558568	-22.8837
AB	SAM,HAR	-0.0141087	0.000598591	-23.5699
AB	SAM,HIS	-0.0137742	0.000546806	-25.1903
AB	SAM,HN	-0.0133121	0.000617032	-21.5744
AB	SAM,KAN	-0.0136872	0.000570273	-24.0012
AB	SAM,KUR	-0.00163158	0.000354168	-4.6068
AB	SAM,LOH	-0.0133922	0.000563763	-23.755
AB	SAM,LX	-0.00489321	0.000470641	-10.3969
AB	SAM,MAD	-0.0121497	0.000593403	-20.4746
AB	SAM,NEL	-0.013073	0.00057676	-22.6663
AB	SAM,ONG	-0.00897973	0.000490488	-18.3077
AB	SAM,PES	-0.0132718	0.000583211	-22.7564
AB	SAM,ROJ	-0.0136303	0.000534595	-25.4964
AB	SAM,RSIN	-0.0136592	0.000566872	-24.0958
AB	SAM,SAHW	-0.01364	0.000563011	-24.2268
AB	SAM,SHK	-0.00457878	0.000387385	-11.8197
AB	SAM,THA	-0.0133905	0.000570625	-23.4664
AB	SAM,ZBO	-0.00600957	0.000375307	-16.0124
AB	SAM,ZEB	-0.00623787	0.000445813	-13.9921
AB	SAM,ZMA	-0.00779286	0.000477382	-16.3242
AB	SAR,ACE	-0.0195012	0.000570183	-34.2016
AB	SAR,ACH	-0.017007	0.000493246	-34.4797
AB	SAR,ANKW	-0.00322376	0.000649903	-4.96036
AB	SAR,BAG	-0.0183159	0.000667259	-27.4495
AB	SAR,BALI	-0.0165055	0.000612287	-26.9572
AB	SAR,BOR	-0.00288357	0.000396499	-7.27256
AB	SAR,BRE	-0.0181132	0.000506983	-35.7275
AB	SAR,CHO	-0.0194237	0.000590314	-32.904
AB	SAR,DAJ	-0.0196577	0.000553292	-35.5286
AB	SAR,DHA	-0.0197563	0.00057322	-34.4655
AB	SAR,GBI	-0.0178555	0.000503093	-35.4914
AB	SAR,GIR	-0.0192803	0.000545998	-35.3121
AB	SAR,GUZ	-0.0188543	0.000580907	-32.4565
AB	SAR,HAR	-0.0199469	0.000565887	-35.2489
AB	SAR,HIS	-0.019698	0.000536041	-36.7472
AB	SAR,HN	-0.0189942	0.000625957	-30.3443
AB	SAR,KAN	-0.0197006	0.000556305	-35.4134
AB	SAR,KUR	-0.00310489	0.000435545	-7.12874
AB	SAR,LOH	-0.0193773	0.000576879	-33.5899
AB	SAR,LX	-0.00749491	0.000524213	-14.2975
AB	SAR,MAD	-0.0176025	0.00050919	-34.5697
AB	SAR,NEL	-0.0190175	0.000553846	-34.3371
AB	SAR,ONG	-0.0129388	0.000443495	-29.1745
AB	SAR,PES	-0.0188987	0.000575639	-32.8309
AB	SAR,ROJ	-0.0196568	0.000523049	-37.5811
AB	SAR,RSIN	-0.0195929	0.000539049	-36.3471
AB	SAR,SHK	-0.00713711	0.000439483	-16.2398
AB	SAR,THA	-0.0191556	0.000567329	-33.7645
AB	SAR,ZBO	-0.00927919	0.000412075	-22.5182
AB	SAR,ZEB	-0.00968237	0.000443442	-21.8346
AB	SAR,ZMA	-0.0116809	0.000540738	-21.6019
AB	SDEV,ACE	-0.0195832	0.000729803	-26.8335
AB	SDEV,ACH	-0.0176469	0.000635391	-27.7732
AB	SDEV,AFR	-0.0025058	0.000736362	-3.40295
AB	SDEV,ANKW	-0.00481034	0.00076392	-6.29692
AB	SDEV,BAG	-0.0185213	0.00080954	-22.8787
AB	SDEV,BALI	-0.0167793	0.000824283	-20.3563
AB	SDEV,BOR	-0.00446083	0.000551107	-8.0943
AB	SDEV,BORG	-0.0111247	0.000554218	-20.0728
AB	SDEV,BR	-0.0160953	0.000690024	-23.3257
AB	SDEV,BRE	-0.018363	0.000661817	-27.7463
AB	SDEV,CHO	-0.0201742	0.000764452	-26.3904
AB	SDEV,DAJ	-0.0200379	0.000762905	-26.2652
AB	SDEV,DHA	-0.0202775	0.000739124	-27.4345
AB	SDEV,GBI	-0.0179902	0.000642429	-28.0035
AB	SDEV,GIR	-0.0197321	0.000798301	-24.7176
AB	SDEV,GUZ	-0.0192032	0.00081736	-23.4942
AB	SDEV,HAR	-0.0205162	0.000817295	-25.1026
AB	SDEV,HIS	-0.0201906	0.000720498	-28.0232
AB	SDEV,HN	-0.0189657	0.000824847	-22.993
AB	SDEV,KAN	-0.0202376	0.000705746	-28.6755
AB	SDEV,KUR	-0.00461059	0.00060723	-7.59282
AB	SDEV,LOH	-0.0198776	0.000663095	-29.977
AB	SDEV,LX	-0.0074533	0.00071023	-10.4942
AB	SDEV,MAD	-0.0177085	0.000723719	-24.4687
AB	SDEV,NEL	-0.0196261	0.00069104	-28.4007
AB	SDEV,ONG	-0.0130839	0.000573274	-22.8232
AB	SDEV,PES	-0.0189808	0.000725949	-26.1462
AB	SDEV,ROJ	-0.0200504	0.000717636	-27.9394
AB	SDEV,RSIN	-0.0197921	0.00074261	-26.652
AB	SDEV,SAHW	-0.0200388	0.000726331	-27.5891
AB	SDEV,SHK	-0.00847245	0.000570706	-14.8456
AB	SDEV,THA	-0.0194094	0.000736447	-26.3555
AB	SDEV,ZBO	-0.0106029	0.000554745	-19.1131
AB	SDEV,ZEB	-0.0105509	0.000572137	-18.4412
AB	SDEV,ZFU	-0.0103624	0.000585461	-17.6995
AB	SDEV,ZMA	-0.0132645	0.000649805	-20.4131
AB	SIC,ACE	-0.0194505	0.000589148	-33.0146
AB	SIC,ACH	-0.0167915	0.000482869	-34.7744
AB	SIC,ANKW	-0.00391207	0.000622712	-6.28231
AB	SIC,BAG	-0.0180611	0.00069253	-26.0799
AB	SIC,BALI	-0.0161735	0.000618315	-26.1574
AB	SIC,BOR	-0.0035421	0.000349286	-10.141
AB	SIC,BORG	-0.0108049	0.00046861	-23.0574
AB	SIC,BR	-0.0162378	0.000575945	-28.1934
AB	SIC,BRE	-0.0180078	0.000557294	-32.3129
AB	SIC,CHO	-0.0194007	0.000579765	-33.463
AB	SIC,DAJ	-0.0195292	0.00055317	-35.3041
AB	SIC,DHA	-0.0196021	0.000571148	-34.3204
AB	SIC,GBI	-0.0176755	0.000509478	-34.6934
AB	SIC,GIR	-0.0191185	0.00057135	-33.4619
AB	SIC,GUZ	-0.0185602	0.000596375	-31.1217
AB	SIC,HAR	-0.0199878	0.000603276	-33.1321
AB	SIC,HIS	-0.0194485	0.000545509	-35.6521
AB	SIC,HN	-0.0191086	0.00065107	-29.3495
AB	SIC,KAN	-0.0197081	0.000592003	-33.2906
AB	SIC,KUR	-0.00377728	0.00040136	-9.41121
AB	SIC,LOH	-0.0192431	0.00057068	-33.7195
AB	SIC,LX	-0.00717427	0.000518968	-13.8241
AB	SIC,MAD	-0.017476	0.000573833	-30.4549
AB	SIC,NEL	-0.0188357	0.000549455	-34.2807
AB	SIC,ONG	-0.0125456	0.000455645	-27.5337
AB	SIC,PES	-0.0188334	0.000581429	-32.3916
AB	SIC,ROJ	-0.019497	0.000564494	-34.5389
AB	SIC,RSIN	-0.0193617	0.000580757	-33.3388
AB	SIC,SAHW	-0.0192986	0.000581228	-33.2032
AB	SIC,SHK	-0.00758377	0.000400046	-18.9573
AB	SIC,THA	-0.0189159	0.000539203	-35.0812
AB	SIC,ZBO	-0.00950648	0.000385541	-24.6575
AB	SIC,ZEB	-0.0100506	0.000408816	-24.5845
AB	SIC,ZMA	-0.0118473	0.000492511	-24.0549
AB	SIM,ACE	-0.0197891	0.000677427	-29.2122
AB	SIM,ACH	-0.0175118	0.000583396	-30.017
AB	SIM,ANKW	-0.00381094	0.000671042	-5.67914
AB	SIM,BAG	-0.0188754	0.000786722	-23.9924
AB	SIM,BALI	-0.0161951	0.000685514	-23.6247
AB	SIM,BOR	-0.00332959	0.000406653	-8.18779
AB	SIM,BRE	-0.0183133	0.000660455	-27.7284
AB	SIM,CHO	-0.0199911	0.00067446	-29.6402
AB	SIM,DAJ	-0.0201755	0.000673811	-29.9424
AB	SIM,DHA	-0.0202746	0.000648753	-31.2517
AB	SIM,GBI	-0.0182741	0.000603259	-30.2923
AB	SIM,GIR	-0.0196737	0.000653887	-30.0873
AB	SIM,GUZ	-0.0194371	0.000654039	-29.7186
AB	SIM,HAR	-0.0205283	0.000689866	-29.7569
AB	SIM,HIS	-0.0201398	0.00060638	-33.2132
AB	SIM,HN	-0.0192728	0.00070557	-27.3152
AB	SIM,KAN	-0.0203449	0.000658624	-30.8901
AB	SIM,KUR	-0.00362961	0.000487912	-7.43908
AB	SIM,LOH	-0.0198236	0.000674489	-29.3906
AB	SIM,LX	-0.00736999	0.000598308	-12.3181
AB	SIM,MAD	-0.0175406	0.000667449	-26.2801
AB	SIM,NEL	-0.0192767	0.000642402	-30.0072
AB	SIM,ONG	-0.0119388	0.000533034	-22.3978
AB	SIM,PES	-0.0191682	0.00065181	-29.4076
AB	SIM,ROJ	-0.0200648	0.000657923	-30.4972
AB	SIM,RSIN	-0.0199342	0.000679693	-29.3282
AB	SIM,SAHW	-0.0198907	0.000678563	-29.3131
AB	SIM,SHK	-0.00785011	0.000502229	-15.6305
AB	SIM,THA	-0.0196383	0.00062065	-31.6414
AB	SIM,ZBO	-0.00988435	0.000482753	-20.475
AB	SIM,ZEB	-0.0104221	0.000454397	-22.936
AB	SIM,ZMA	-0.0126049	0.000618873	-20.3675
AB	YUR,ACE	-0.0190538	0.000667791	-28.5326
AB	YUR,ACH	-0.0166351	0.000593295	-28.0385
AB	YUR,ANKW	-0.0037342	0.000678508	-5.50354
AB	YUR,BAG	-0.0180077	0.000790154	-22.7901
AB	YUR,BALI	-0.0153512	0.000706915	-21.7157
AB	YUR,BOR	-0.00404612	0.000427418	-9.46644
AB	YUR,BORG	-0.0112284	0.000559412	-20.0717
AB	YUR,BR	-0.0159955	0.000602199	-26.5617
AB	YUR,BRE	-0.0176016	0.000605631	-29.0632
AB	YUR,CHO	-0.0194603	0.000654455	-29.7351
AB	YUR,DAJ	-0.0195834	0.000649973	-30.1296
AB	YUR,DHA	-0.0194829	0.000663884	-29.3469
AB	YUR,GBI	-0.0174307	0.000598419	-29.128
AB	YUR,GIR	-0.01902	0.000650649	-29.2323
AB	YUR,GUZ	-0.0184771	0.00068068	-27.1451
AB	YUR,HAR	-0.0194013	0.000648903	-29.8986
AB	YUR,HIS	-0.0193248	0.000627712	-30.7861
AB	YUR,HN	-0.0179938	0.000736593	-24.4285
AB	YUR,KAN	-0.0193629	0.000682416	-28.374
AB	YUR,KUR	-0.00407547	0.000436902	-9.32812
AB	YUR,LOH	-0.0191957	0.0006793	-28.258
AB	YUR,LX	-0.00667288	0.000597891	-11.1607
AB	YUR,MAD	-0.0170777	0.000649762	-26.2831
AB	YUR,NEL	-0.0187436	0.000628768	-29.8101
AB	YUR,ONG	-0.0125887	0.000510237	-24.6723
AB	YUR,PES	-0.0184829	0.000691385	-26.7332
AB	YUR,ROJ	-0.0191847	0.00062083	-30.9017
AB	YUR,RSIN	-0.0190921	0.000658589	-28.9895
AB	YUR,SAHW	-0.019164	0.000651425	-29.4186
AB	YUR,SHK	-0.00797612	0.000511004	-15.6087
AB	YUR,THA	-0.0187083	0.000628818	-29.7515
AB	YUR,ZBO	-0.00970865	0.00044462	-21.8359
AB	YUR,ZEB	-0.0104286	0.000453814	-22.9799
AB	YUR,ZFU	-0.00932222	0.000450272	-20.7035
AB	YUR,ZMA	-0.0123084	0.000686421	-17.9313
AB	ZFU,ABO	-0.00920227	0.000470676	-19.5512
AB	ZFU,ALA	-0.00923134	0.000421207	-21.9164
AB	ZFU,AN	-0.00980375	0.00052308	-18.7423
AB	ZFU,ANR	-0.00976232	0.000503981	-19.3704
AB	ZFU,ASTU	-0.00870971	0.000475775	-18.3064
AB	ZFU,AUB	-0.00902283	0.000433958	-20.7919
AB	ZFU,AVIL	-0.00764474	0.000431986	-17.6967
AB	ZFU,AYR	-0.00991129	0.000478395	-20.7178
AB	ZFU,BAQ	-0.00884715	0.000422559	-20.9371
AB	ZFU,BAR	-0.00753403	0.000441342	-17.0707
AB	ZFU,BARPUR	-0.00949988	0.000401124	-23.6832
AB	ZFU,BBB	-0.00977518	0.000516047	-18.9424
AB	ZFU,BGAL	-0.00992355	0.00053189	-18.6571
AB	ZFU,BHB	-0.00728463	0.000357202	-20.3936
AB	ZFU,BLP	-0.0100964	0.00047197	-21.3921
AB	ZFU,BPN	-0.00996837	0.000440423	-22.6336
AB	ZFU,BRHV	-0.00970249	0.00044605	-21.752
AB	ZFU,BST	-0.00920033	0.000358723	-25.6475
AB	ZFU,BSW	-0.00978052	0.000499614	-19.5761
AB	ZFU,BUR	-0.00990686	0.000451426	-21.9457
AB	ZFU,BURY	-0.00588336	0.000341786	-17.2136
AB	ZFU,CABA	-0.00932612	0.000400952	-23.2599
AB	ZFU,CALV	-0.00657724	0.000460208	-14.2919
AB	ZFU,CAR	-0.00726028	0.000474394	-15.3043
AB	ZFU,CHAR	-0.00822698	0.00041787	-19.6879
AB	ZFU,CHIAN	-0.00692355	0.000444496	-15.5762
AB	ZFU,CINI	-0.00607343	0.000363	-16.7312
AB	ZFU,CORR	-0.00622822	0.000504964	-12.334
AB	ZFU,CORS	-0.00842465	0.000413107	-20.3934
AB	ZFU,CRK	-0.00831458	0.000455278	-18.2626
AB	ZFU,DAN	-0.00971864	0.000482215	-20.1542
AB	ZFU,DBB	-0.00773755	0.000396018	-19.5384
AB	ZFU,DERE	-0.0097202	0.000484848	-20.0479
AB	ZFU,DEV	-0.00996324	0.000603404	-16.5117
AB	ZFU,DEX	-0.0100334	0.00056894	-17.6352
AB	ZFU,DFV	-0.00932823	0.000518951	-17.9752
AB	ZFU,DGB	-0.00864551	0.000427897	-20.2046
AB	ZFU,FLR	-0.00976744	0.000494335	-19.7587
AB	ZFU,GARF	-0.00876241	0.000384863	-22.7676
AB	ZFU,GAS	-0.00869202	0.000423799	-20.5098
AB	ZFU,GEL	-0.00938732	0.000380041	-24.7008
AB	ZFU,GLW	-0.0103627	0.000525476	-19.7206
AB	ZFU,GNS	-0.00943938	0.000463974	-20.3446
AB	ZFU,GRIALP	-0.00978579	0.000391994	-24.9641
AB	ZFU,GVR	-0.00989304	0.000424869	-23.2849
AB	ZFU,HANW	-0.00689937	0.000450157	-15.3266
AB	ZFU,HFD	-0.00998423	0.000488688	-20.4307
AB	ZFU,HGL	-0.0103464	0.000511608	-20.2234
AB	ZFU,HOLST	-0.0100135	0.000427854	-23.404
AB	ZFU,HRB	-0.00805055	0.000386711	-20.818
AB	ZFU,HRI	-0.00742707	0.000353024	-21.0384
AB	ZFU,HRP	-0.00747476	0.000442553	-16.8901
AB	ZFU,IMB	-0.00799196	0.000317318	-25.1859
AB	ZFU,IST	-0.00997068	0.00052963	-18.8258
AB	ZFU,ITBROWN	-0.00988708	0.000480034	-20.5966
AB	ZFU,ITHOLST	-0.00990974	0.000455795	-21.7417
AB	ZFU,ITSIMM	-0.00928027	0.00048654	-19.074
AB	ZFU,JER	-0.0095261	0.000451416	-21.1027
AB	ZFU,KAL	-0.0064461	0.000331511	-19.4446
AB	ZFU,KAW	-0.00935562	0.000477388	-19.5975
AB	ZFU,KHO	-0.00970022	0.000492736	-19.6864
AB	ZFU,KOS	-0.00983809	0.000450004	-21.8622
AB	ZFU,LH	-0.0109034	0.000546014	-19.969
AB	ZFU,LIM	-0.00877245	0.000452021	-19.4072
AB	ZFU,LINC	-0.0102728	0.000621234	-16.5361
AB	ZFU,LKB	-0.00800132	0.000344746	-23.2093
AB	ZFU,LKV	-0.0100117	0.0004598	-21.7741
AB	ZFU,LWB	-0.00969117	0.000484382	-20.0073
AB	ZFU,MAAN	-0.00981071	0.000513927	-19.0897
AB	ZFU,MALT	-0.00633128	0.000549809	-11.5154
AB	ZFU,MAR	-0.00706127	0.000429861	-16.4269
AB	ZFU,MARA	-0.00929199	0.00038037	-24.4288
AB	ZFU,MARCH	-0.00649929	0.000386035	-16.836
AB	ZFU,MARES	-0.00699648	0.000475436	-14.7159
AB	ZFU,MDN	-0.00906457	0.00041253	-21.9731
AB	ZFU,MEN	-0.00934777	0.000548029	-17.0571
AB	ZFU,MG	-0.00414715	0.000421377	-9.84189
AB	ZFU,MKB	-0.00532408	0.000320206	-16.6271
AB	ZFU,MNB	-0.00836207	0.000392173	-21.3224
AB	ZFU,MOD	-0.0050041	0.000355343	-14.0825
AB	ZFU,MONT	-0.00901506	0.000459446	-19.6216
AB	ZFU,MOR	-0.00662241	0.000389903	-16.9848
AB	ZFU,MOST	-0.00725459	0.000413671	-17.5371
AB	ZFU,MPIS	-0.00818563	0.000498333	-16.426
AB	ZFU,MRM	-0.00634186	0.000371523	-17.0699
AB	ZFU,MRY	-0.00983122	0.000517023	-19.015
AB	ZFU,MSH	-0.0098663	0.000619593	-15.9238
AB	ZFU,MUGR	-0.00952666	0.000604524	-15.7589
AB	ZFU,MWF	-0.0095488	0.000403578	-23.6604
AB	ZFU,NORM	-0.0100257	0.000506826	-19.7814
AB	ZFU,NRC	-0.00987232	0.000438449	-22.5165
AB	ZFU,OBV	-0.00963479	0.000429749	-22.4196
AB	ZFU,OUL	-0.00257326	0.000524864	-4.90271
AB	ZFU,PASIEG	-0.010395	0.000444685	-23.3761
AB	ZFU,PINZ	-0.00972516	0.000428864	-22.6766
AB	ZFU,PIR	-0.00773857	0.000466403	-16.592
AB	ZFU,PMT	-0.00930723	0.000348543	-26.7033
AB	ZFU,POD	-0.00629656	0.000342999	-18.3574
AB	ZFU,PONTR	-0.00906879	0.000460244	-19.7043
AB	ZFU,PRE	-0.00739739	0.00035192	-21.0201
AB	ZFU,PROropa	-0.00944292	0.00041297	-22.8659
AB	ZFU,PRP	-0.0100103	0.000487506	-20.5336
AB	ZFU,PUST	-0.00966216	0.00038111	-25.3527
AB	ZFU,REDP	-0.0102528	0.000553845	-18.5121
AB	ZFU,REGG	-0.00873339	0.000346204	-25.2262
AB	ZFU,REND	-0.00979692	0.00046445	-21.0936
AB	ZFU,RET	-0.00718758	0.000416726	-17.2477
AB	ZFU,RHF	-0.0097956	0.00043395	-22.5731
AB	ZFU,RHS	-0.00527449	0.000312104	-16.8998
AB	ZFU,RMB	-0.00697397	0.00031196	-22.3553
AB	ZFU,RMG	-0.00632968	0.000360628	-17.5519
AB	ZFU,RMNG	-0.00792602	0.000543885	-14.573
AB	ZFU,ROMO	-0.00449707	0.000498505	-9.02111
AB	ZFU,ROSSIC	-0.00634521	0.000373301	-16.9976
AB	ZFU,RPLAIN	-0.0095629	0.000500785	-19.0958
AB	ZFU,RUHE	-0.0101459	0.000551584	-18.3941
AB	ZFU,SABR	-0.00954692	0.000405174	-23.5625
AB	ZFU,SAL	-0.00908828	0.000490385	-18.5329
AB	ZFU,SAM	-0.00567241	0.000349215	-16.2433
AB	ZFU,SAR	-0.00890321	0.000406958	-21.8775
AB	ZFU,SENP	-0.00448029	0.000435782	-10.281
AB	ZFU,SH	-0.00997227	0.000625805	-15.9351
AB	ZFU,SHB	-0.00693509	0.000345902	-20.0493
AB	ZFU,SIC	-0.00916077	0.000382204	-23.9683
AB	ZFU,SIM	-0.00945224	0.000474599	-19.9163
AB	ZFU,SKB	-0.00829494	0.000406283	-20.4166
AB	ZFU,SMR	-0.0103059	0.000468193	-22.012
AB	ZFU,SRB	-0.00627059	0.000294364	-21.3022
AB	ZFU,SUSS	-0.00980558	0.000485012	-20.2172
AB	ZFU,TAG	-0.0100062	0.000480684	-20.8165
AB	ZFU,TAR	-0.00963011	0.000394318	-24.4222
AB	ZFU,TARE	-0.00965544	0.000402578	-23.984
AB	ZFU,TER	-0.00857231	0.000464283	-18.4635
AB	ZFU,TG	-0.00150625	0.000293813	-5.12658
AB	ZFU,TGV	-0.00947434	0.000422489	-22.425
AB	ZFU,TL	-0.00709013	0.000395444	-17.9295
AB	ZFU,TUD	-0.00758942	0.000481196	-15.772
AB	ZFU,TXLH	-0.0050108	0.000415643	-12.0555
AB	ZFU,UKG	-0.00718038	0.000437704	-16.4047
AB	ZFU,UKW	-0.00915771	0.000402466	-22.754
AB	ZFU,VAROTT	-0.00874031	0.000394123	-22.1766
AB	ZFU,VOS	-0.00923952	0.000393503	-23.4802
AB	ZFU,WAGY	-0.00751962	0.000536126	-14.0258
AB	ZFU,WHPK	-0.0104411	0.00054066	-19.3118
AB	ZFU,YAR	-0.00973663	0.000404389	-24.0774
AB	ZFU,YKT	-0.00566926	0.000464693	-12.2
AB	ZFU,ZVT	-0.00954045	0.000447063	-21.3403
ABB	AGER,AB	-0.00295677	0.000198238	-14.9153
ABB	AGER,ACE	-0.0206938	0.000544647	-37.9948
ABB	AGER,ACH	-0.0187626	0.000493265	-38.0376
ABB	AGER,AFR	-0.00473365	0.000536216	-8.82788
ABB	AGER,ANKW	-0.00737761	0.000579053	-12.7408
ABB	AGER,ASY	-0.00366798	0.000224773	-16.3186
ABB	AGER,BAG	-0.0197006	0.000651319	-30.2472
ABB	AGER,BALI	-0.0181613	0.000610747	-29.7362
ABB	AGER,BOR	-0.00725936	0.000355584	-20.4153
ABB	AGER,BORG	-0.0135707	0.000467359	-29.037
ABB	AGER,BR	-0.0180798	0.00053761	-33.6299
ABB	AGER,BRE	-0.0197624	0.000561703	-35.183
ABB	AGER,CHO	-0.0211205	0.00053361	-39.5804
ABB	AGER,DAJ	-0.0211122	0.000516876	-40.8457
ABB	AGER,DHA	-0.0208182	0.000552868	-37.6549
ABB	AGER,EAR	-0.00190508	0.00029542	-6.44873
ABB	AGER,GBI	-0.019446	0.000497706	-39.0713
ABB	AGER,GIR	-0.0207496	0.000539942	-38.4292
ABB	AGER,GUZ	-0.0203459	0.000598962	-33.9686
ABB	AGER,HAR	-0.0213736	0.000579664	-36.8723
ABB	AGER,HIS	-0.0209226	0.000518543	-40.3488
ABB	AGER,HN	-0.0200984	0.000631373	-31.8329
ABB	AGER,KAN	-0.0210046	0.000556123	-37.7698
ABB	AGER,KUR	-0.00756629	0.000377354	-20.0509
ABB	AGER,LOH	-0.0207915	0.000551638	-37.6906
ABB	AGER,LX	-0.010148	0.000333861	-30.3958
ABB	AGER,MAD	-0.0190641	0.000544286	-35.0259
ABB	AGER,NEL	-0.02051	0.000542659	-37.7954
ABB	AGER,ONG	-0.0150616	0.000426748	-35.2938
ABB	AGER,PES	-0.0200697	0.000527843	-38.0221
ABB	AGER,QC	-0.00142965	0.000387667	-3.68783
ABB	AGER,ROJ	-0.0209985	0.000537568	-39.062
ABB	AGER,RSIN	-0.0210064	0.000557969	-37.6479
ABB	AGER,SAHW	-0.0208599	0.000525711	-39.6795
ABB	AGER,SANR	-0.00330244	0.000290499	-11.3681
ABB	AGER,SHK	-0.0109657	0.000421818	-25.9963
ABB	AGER,THA	-0.0205005	0.000526953	-38.9038
ABB	AGER,ZBO	-0.0125888	0.000393	-32.0326
ABB	AGER,ZEB	-0.0127785	0.000412649	-30.9671
ABB	AGER,ZFU	-0.0122871	0.000376856	-32.6042
ABB	AGER,ZMA	-0.0144613	0.000534835	-27.0387
ABB	AVIL,AB	-0.00225106	0.000204527	-11.0062
ABB	AVIL,ACE	-0.0187434	0.00056576	-33.1295
ABB	AVIL,ACH	-0.0171091	0.000509654	-33.5701
ABB	AVIL,AFR	-0.00227059	0.000624599	-3.63527
ABB	AVIL,ANKW	-0.00424142	0.000464569	-9.12979
ABB	AVIL,ASY	-0.00288653	0.000239059	-12.0745
ABB	AVIL,BAG	-0.0182161	0.000627126	-29.0469
ABB	AVIL,BALI	-0.0161467	0.000563949	-28.6314
ABB	AVIL,BOR	-0.00403817	0.000312935	-12.9042
ABB	AVIL,BRE	-0.0179844	0.000531645	-33.8279
ABB	AVIL,CHO	-0.0192258	0.000616156	-31.2027
ABB	AVIL,DAJ	-0.0191669	0.000585857	-32.716
ABB	AVIL,DHA	-0.0191674	0.000566546	-33.8321
ABB	AVIL,EAR	-0.00157621	0.000274358	-5.74506
ABB	AVIL,GBI	-0.0180149	0.000552786	-32.5893
ABB	AVIL,GIR	-0.0190962	0.000570825	-33.4537
ABB	AVIL,GUZ	-0.0189088	0.000569898	-33.1792
ABB	AVIL,HAR	-0.0194928	0.000603833	-32.2817
ABB	AVIL,HIS	-0.0193589	0.000563667	-34.3446
ABB	AVIL,HN	-0.0181833	0.000594958	-30.5623
ABB	AVIL,KAN	-0.0192606	0.000520554	-37.0002
ABB	AVIL,KUR	-0.00423823	0.000365521	-11.595
ABB	AVIL,LOH	-0.0191942	0.000560703	-34.2324
ABB	AVIL,LX	-0.00882851	0.000381664	-23.1316
ABB	AVIL,MAD	-0.0172271	0.000479047	-35.9613
ABB	AVIL,NEL	-0.0189807	0.00057421	-33.0553
ABB	AVIL,ONG	-0.0139489	0.000446059	-31.2715
ABB	AVIL,PES	-0.0182108	0.000578514	-31.4785
ABB	AVIL,ROJ	-0.019072	0.000548525	-34.7696
ABB	AVIL,RSIN	-0.0193309	0.000556399	-34.7429
ABB	AVIL,SAHW	-0.0193286	0.000539288	-35.8409
ABB	AVIL,SANR	-0.00201048	0.000293529	-6.84936
ABB	AVIL,SHK	-0.00805248	0.000373311	-21.5704
ABB	AVIL,THA	-0.0186153	0.000553757	-33.6164
ABB	AVIL,ZBO	-0.00999199	0.000380534	-26.2578
ABB	AVIL,ZEB	-0.0105212	0.000347926	-30.2399
ABB	AVIL,ZMA	-0.0122688	0.000562247	-21.8211
ABB	AYR,AB	-0.00285605	0.000217658	-13.1217
ABB	AYR,ACE	-0.0202623	0.000629299	-32.1982
ABB	AYR,ACH	-0.0183045	0.000547026	-33.4619
ABB	AYR,AFR	-0.00588548	0.000586304	-10.0383
[truncated: 60,447 more rows]
